# Supplementary material for: Distribution of Bottom Trawling Effort in the Yellow Sea and East China Sea
Source: PLoS One. 2016 Nov 17;11(11):e0166640. doi: 10.1371/journal.pone.0166640 (PMC5113969; doi:10.1371/journal.pone.0166640)
Supplement: S1 File — (XLSX) [file pone.0166640.s001.xlsx]

## Sheet: Sheet1
Power(kW)	gear width (m)
132.3	58.2
147	57.2
176.4	64.8
176.4	68
176.4	76
176.4	88
176.4	72
176.4	62.4
176.4	86.4
198.45	72
198.45	70.4
198.45	81
198.45	81
198.45	63
198.45	68.2
198.45	95.2
198.45	76.8
220.5	67.6
220.5	64
220.5	67.2
220.5	68.6
220.5	64
235.2	80.5
235.2	78
235.2	76
235.2	80
235.2	84
235.2	90
252.84	83.8
271.95	66
271.95	72
271.95	79.2
271.95	100.8
294	67.2
294	75.6
294	100.6
304.29	93
319.725	84
349.125	96
367.5	86
367.5	101.2
367.5	83
367.5	87.4
404.25	96
588	118.8
882	123
882	119.3
882	140
882	138.6
882	140.4
