# Supplementary material for: Distribution of Bottom Trawling Effort in the Yellow Sea and East China Sea
Source: PLoS One. 2016 Nov 17;11(11):e0166640. doi: 10.1371/journal.pone.0166640 (PMC5113969; doi:10.1371/journal.pone.0166640)
Supplement: S2 File — (CSV) [file pone.0166640.s002.csv]

Longitude[East]	latitude[North]	Working hours	AD[km]	APD[km kW]	Intensity[year-1]	Fishing ground
120.065	25.785	0.15	0.72	145.44	0.016797564	Minzhong
120.075	25.785	0.15	0.828	167.256	0.019317199	Minzhong
120.085	25.785	0.2	1.116	225.432	0.026036224	Minzhong
120.095	25.785	0.05	0.27	54.54	0.006299087	Minzhong
120.095	25.795	0.15	0.882	178.164	0.020577016	Minzhong
120.105	25.795	0.15	0.828	167.256	0.019317199	Minzhong
120.115	25.795	0.2	1.116	225.432	0.026036224	Minzhong
120.125	25.805	0.25	1.386	279.972	0.032335311	Minzhong
120.135	25.805	0.15	0.81	163.62	0.01889726	Minzhong
120.145	25.805	0.05	0.288	58.176	0.006719026	Minzhong
120.145	25.815	0.2	1.008	203.616	0.02351659	Minzhong
120.155	25.815	0.2	1.044	210.888	0.024356468	Minzhong
120.165	25.815	0.15	0.774	156.348	0.018057381	Minzhong
120.165	25.825	0.05	0.234	47.268	0.005459208	Minzhong
120.175	25.825	0.2	1.026	207.252	0.023936529	Minzhong
120.185	25.825	0.2	1.044	210.888	0.024356468	Minzhong
120.195	25.905	0.05	0.216	50.76	0.005352082	Minzhong
120.205	25.865	0.1	0.558	112.716	0.013018112	Minzhong
120.205	25.875	0.15	0.72	145.44	0.016797564	Minzhong
120.215	25.855	0.1	0.216	43.632	0.005039269	Minzhong
120.215	25.865	0.2	0.954	192.708	0.022256772	Minzhong
120.215	25.875	0.1	0.486	98.172	0.011338356	Minzhong
120.215	25.885	0.15	0.756	152.712	0.017637442	Minzhong
120.225	25.885	0.2	1.026	207.252	0.023936529	Minzhong
120.235	25.885	0.15	0.828	167.256	0.019317199	Minzhong
120.245	25.885	0.05	0.288	58.176	0.006719026	Minzhong
120.245	25.895	0.15	0.81	163.62	0.01889726	Minzhong
120.245	25.975	0.05	0.144	29.088	0.003359513	Minzhong
120.245	25.985	0.2	1.026	207.252	0.023936529	Minzhong
120.245	25.995	0.15	0.774	156.348	0.018057381	Minzhong
120.255	25.835	0.05	0.252	50.904	0.005879147	Minzhong
120.255	25.895	0.3	1.674	338.148	0.039054336	Minzhong
120.255	25.905	0.2	1.062	214.524	0.024776407	Minzhong
120.255	25.915	0.2	1.134	229.068	0.026456163	Minzhong
120.255	25.975	0.1	0.306	61.812	0.007138965	Minzhong
120.255	25.995	0.05	0.252	50.904	0.005879147	Minzhong
120.255	26.005	0.2	1.026	207.252	0.023936529	Mindong
120.255	26.015	0.2	1.17	236.34	0.027296042	Mindong
120.255	26.025	0.2	1.206	243.612	0.02813592	Mindong
120.255	26.035	0.15	0.9	181.8	0.020996955	Mindong
120.255	26.045	0.2	1.152	232.704	0.026876102	Mindong
120.255	26.055	0.05	0.288	58.176	0.006719026	Mindong
120.265	25.845	0.45	2.106	425.412	0.049132875	Minzhong
120.265	25.855	0.45	2.16	436.32	0.050392692	Minzhong
120.265	25.865	0.45	2.286	461.772	0.053332266	Minzhong
120.265	25.875	0.45	2.178	439.956	0.050812631	Minzhong
120.265	25.885	0.55	2.718	549.036	0.063410804	Minzhong
120.265	25.895	0.4	2.07	418.14	0.048292997	Minzhong
120.265	25.905	0.15	0.738	149.076	0.017217503	Minzhong
120.275	25.845	0.1	0.666	134.532	0.015537747	Minzhong
120.275	25.875	0.05	0.288	58.176	0.006719026	Minzhong
120.275	25.885	0.4	2.124	429.048	0.049552814	Minzhong
120.275	25.895	0.45	2.61	527.22	0.06089117	Minzhong
120.275	25.905	0.5	2.322	469.044	0.054172144	Minzhong
120.275	25.915	0.8	3.492	705.384	0.081468186	Minzhong
120.275	25.925	0.55	2.322	469.044	0.054172144	Minzhong
120.275	25.935	0.8	3.51	709.02	0.081888125	Minzhong
120.275	25.945	0.4	2.052	414.504	0.047873058	Minzhong
120.275	25.965	0.35	1.602	323.604	0.03737458	Minzhong
120.275	25.975	0.2	0.792	159.984	0.01847732	Minzhong
120.285	25.855	0.35	1.656	334.512	0.038634397	Minzhong
120.285	25.865	0.6	3.15	636.3	0.073489343	Minzhong
120.285	25.875	0.35	1.944	392.688	0.045353423	Minzhong
120.285	25.885	0.2	1.098	221.796	0.025616285	Minzhong
120.285	25.895	0.2	1.062	214.524	0.024776407	Minzhong
120.285	25.905	0.2	1.044	210.888	0.024356468	Minzhong
120.285	25.915	0.2	1.026	207.252	0.023936529	Minzhong
120.285	25.925	0.35	1.89	381.78	0.044093606	Minzhong
120.285	25.935	0.15	0.864	174.528	0.020157077	Minzhong
120.285	25.945	0.35	1.206	243.612	0.02813592	Minzhong
120.285	25.955	0.35	1.782	359.964	0.041573971	Minzhong
120.295	25.865	0.05	0.234	47.268	0.005459208	Minzhong
120.295	25.875	0.2	0.882	178.164	0.020577016	Minzhong
120.295	25.885	0.25	1.152	232.704	0.026876102	Minzhong
120.295	25.895	0.25	1.188	239.976	0.027715981	Minzhong
120.295	25.905	0.25	1.026	207.252	0.023936529	Minzhong
120.295	25.915	0.2	0.936	189.072	0.021836833	Minzhong
120.295	25.925	0.25	1.35	272.7	0.031495433	Minzhong
120.295	25.935	0.1	0.54	109.08	0.012598173	Minzhong
120.315	26.005	0.2	0.594	119.988	0.01385799	Mindong
120.325	26.525	0.05	0.396	53.856	0.007892737	Mindong
120.385	25.865	0.05	0.288	58.176	0.006719026	Minzhong
120.385	25.875	0.2	1.026	207.252	0.023936529	Minzhong
120.385	25.885	0.2	1.134	229.068	0.026456163	Minzhong
120.385	25.895	0.25	1.278	258.156	0.029815676	Minzhong
120.385	25.905	0.15	0.774	156.348	0.018057381	Minzhong
120.395	25.855	0.15	0.828	167.256	0.019317199	Minzhong
120.395	25.865	0.2	1.098	221.796	0.025616285	Minzhong
120.395	25.905	0.05	0.27	54.54	0.006299087	Minzhong
120.395	25.915	0.2	1.116	225.432	0.026036224	Minzhong
120.395	25.925	0.2	0.936	189.072	0.021836833	Minzhong
120.395	25.935	0.2	1.008	203.616	0.02351659	Minzhong
120.405	25.835	0.1	0.54	109.08	0.012598173	Minzhong
120.405	25.845	0.25	1.314	265.428	0.030655554	Minzhong
120.405	25.855	0.1	0.54	109.08	0.012598173	Minzhong
120.405	25.935	0.05	0.252	50.904	0.005879147	Minzhong
120.405	25.945	0.2	0.954	192.708	0.022256772	Minzhong
120.415	25.825	0.25	1.368	276.336	0.031915372	Minzhong
120.415	25.835	0.1	0.54	109.08	0.012598173	Minzhong
120.415	25.945	0.15	0.756	152.712	0.017637442	Minzhong
120.415	25.955	0.1	0.558	112.716	0.013018112	Minzhong
120.425	25.955	0.2	0.936	189.072	0.021836833	Minzhong
120.435	25.805	0.1	0.234	47.268	0.005459208	Minzhong
120.435	25.815	0.15	0.756	152.712	0.017637442	Minzhong
120.435	26.075	0.25	1.278	258.156	0.029815676	Mindong
120.435	26.085	0.15	0.81	163.62	0.01889726	Mindong
120.435	26.175	0.15	0.936	189.072	0.021836833	Mindong
120.435	26.185	0.1	0.558	112.716	0.013018112	Mindong
120.435	26.755	0.3	1.962	482.328	0.048797136	Mindong
120.435	26.765	0.45	2.412	460.872	0.054048595	Mindong
120.435	26.775	0.05	0.324	44.064	0.006457694	Mindong
120.445	25.815	0.05	0.324	65.448	0.007558904	Minzhong
120.445	25.825	0.2	1.188	239.976	0.027715981	Minzhong
120.445	25.835	0.1	0.558	112.716	0.013018112	Minzhong
120.445	26.085	0.1	0.522	105.444	0.012178234	Mindong
120.445	26.095	0.2	1.008	203.616	0.02351659	Mindong
120.445	26.105	0.2	1.098	221.796	0.025616285	Mindong
120.445	26.115	0.2	1.134	229.068	0.026456163	Mindong
120.445	26.125	0.2	1.116	225.432	0.026036224	Mindong
120.445	26.155	0.05	0.288	58.176	0.006719026	Mindong
120.445	26.165	0.2	1.206	243.612	0.02813592	Mindong
120.445	26.175	0.25	1.188	239.976	0.027715981	Mindong
120.445	26.185	0.25	1.332	269.064	0.031075494	Mindong
120.445	26.755	0.05	0.414	56.304	0.008251498	Mindong
120.445	26.765	0.25	1.836	550.8	0.050136141	Mindong
120.445	26.775	0.85	5.436	1447.776	0.140210558	Mindong
120.445	26.785	0.4	2.664	515.808	0.060000636	Mindong
120.445	26.795	0.35	2.43	560.736	0.058788766	Mindong
120.445	26.805	0.65	4.392	1034.208	0.107187592	Mindong
120.445	26.815	0.4	2.718	605.808	0.064794478	Mindong
120.455	25.835	0.1	0.612	123.624	0.014277929	Minzhong
120.455	25.845	0.25	1.422	287.244	0.033175189	Minzhong
120.455	26.135	0.2	1.134	229.068	0.026456163	Mindong
120.455	26.145	0.3	1.854	374.508	0.043253727	Mindong
120.455	26.155	2.2	12.6	2545.2	0.293957371	Mindong
120.455	26.165	4.5	24.012	4850.424	0.560198761	Mindong
120.455	26.175	7.6	41.328	8348.256	0.964180177	Mindong
120.455	26.185	8.4	43.416	8770.032	1.012893113	Mindong
120.455	26.195	8.45	43.974	8882.748	1.025911225	Mindong
120.455	26.205	7.9	41.994	8482.788	0.979717924	Mindong
120.455	26.215	8.2	43.11	8708.22	1.005754148	Mindong
120.455	26.225	9.3	50.382	10177.164	1.175409545	Mindong
120.455	26.235	8.8	48.348	9766.296	1.127956426	Mindong
120.455	26.245	5.2	27.648	5584.896	0.64502646	Mindong
120.455	26.255	2.3	11.682	2359.764	0.272540477	Mindong
120.455	26.265	0.6	2.88	581.76	0.067190256	Mindong
120.455	26.275	0.15	0.342	69.084	0.007978843	Mindong
120.455	26.355	0.2	0.612	123.624	0.014277929	Mindong
120.455	26.785	0.15	1.296	388.8	0.035390217	Mindong
120.455	26.795	0.3	2.484	615.312	0.061989369	Mindong
120.455	26.805	0.5	3.474	823.752	0.085040462	Mindong
120.455	26.815	0.45	3.42	842.976	0.085159109	Mindong
120.455	26.825	0.7	5.148	1207.872	0.125442025	Mindong
120.455	26.835	0.2	1.512	391.608	0.038500416	Mindong
120.465	25.855	0.2	1.188	239.976	0.027715981	Minzhong
120.465	25.865	0.1	0.558	112.716	0.013018112	Minzhong
120.465	26.145	0.4	2.16	436.32	0.050392692	Mindong
120.465	26.155	2.05	10.638	2148.876	0.248184009	Mindong
120.465	26.165	6.35	33.444	6755.688	0.78024685	Mindong
120.465	26.175	9.8	53.136	10733.472	1.239660227	Mindong
120.465	26.185	11.4	61.524	12427.848	1.435351849	Mindong
120.465	26.195	13.4	71.82	14507.64	1.675557015	Mindong
120.465	26.205	14.5	77.796	15714.792	1.814976796	Mindong
120.465	26.215	14.8	79.938	16147.476	1.86494955	Mindong
120.465	26.225	13.8	75.024	15154.848	1.750306175	Mindong
120.465	26.235	10.5	57.114	11537.028	1.332466769	Mindong
120.465	26.245	4.45	24.498	4948.596	0.571537117	Mindong
120.465	26.255	1.35	6.912	1396.224	0.161256615	Mindong
120.465	26.265	1.1	5.274	1065.348	0.123042157	Mindong
120.465	26.345	0.1	0.522	105.444	0.012178234	Mindong
120.465	26.355	0.35	1.386	279.972	0.032335311	Mindong
120.465	26.365	0.7	1.728	349.056	0.040314154	Mindong
120.465	26.815	0.15	1.044	251.208	0.025720616	Mindong
120.465	26.825	0.55	3.78	815.184	0.088882305	Mindong
120.465	26.835	0.25	2.088	499.464	0.051308461	Mindong
120.465	26.845	0.35	2.934	812.304	0.077065809	Mindong
120.465	26.855	0.05	0.432	129.6	0.011796739	Mindong
120.465	26.865	0.25	1.314	211.176	0.027650007	Mindong
120.465	26.875	0.2	1.332	334.656	0.033452338	Mindong
120.465	26.895	0.05	0.306	56.304	0.006878645	Mindong
120.475	25.865	0.1	0.576	116.352	0.013438051	Minzhong
120.475	25.875	0.2	1.206	243.612	0.02813592	Minzhong
120.475	25.905	0.05	0.27	54.54	0.006299087	Minzhong
120.475	25.915	0.25	1.242	250.884	0.028975798	Minzhong
120.475	25.925	0.05	0.252	50.904	0.005879147	Minzhong
120.475	26.135	0.1	0.486	98.172	0.011338356	Mindong
120.475	26.145	0.45	2.7	545.4	0.062990865	Mindong
120.475	26.155	1.8	9.972	2014.344	0.232646262	Mindong
120.475	26.165	4	21.474	4337.748	0.500987348	Mindong
120.475	26.175	9.25	48.384	9773.568	1.128796305	Mindong
120.475	26.185	10.75	57.924	11700.648	1.351364028	Mindong
120.475	26.195	10.85	58.41	11798.82	1.362702384	Mindong
120.475	26.205	12.15	65.322	13195.044	1.523958999	Mindong
120.475	26.215	11.05	58.014	11718.828	1.353463724	Mindong
120.475	26.225	12.45	66.258	13384.116	1.545795832	Mindong
120.475	26.235	12.5	66.492	13431.384	1.551255041	Mindong
120.475	26.245	10.1	55.224	11155.248	1.288373163	Mindong
120.475	26.255	6	30.906	6243.012	0.721035437	Mindong
120.475	26.265	1.4	6.894	1392.588	0.160836676	Mindong
120.475	26.275	0.45	2.232	450.864	0.052072449	Mindong
120.475	26.285	0.1	0.684	138.168	0.015957686	Mindong
120.475	26.305	0.05	0.342	69.084	0.007978843	Mindong
120.475	26.325	0.7	2.25	454.5	0.052492388	Mindong
120.475	26.345	0.35	1.098	221.796	0.025616285	Mindong
120.475	26.355	0.05	0.108	21.816	0.002519635	Mindong
120.475	26.365	0.05	0.27	54.54	0.006299087	Mindong
120.475	26.515	0.2	1.026	213.336	0.023768615	Mindong
120.475	26.685	0.1	0.792	178.56	0.018971955	Mindong
120.475	26.715	0.05	0.27	36.72	0.005381412	Mindong
120.475	26.825	0.05	0.36	108	0.009830616	Mindong
120.475	26.835	0.4	2.736	593.496	0.064489389	Mindong
120.475	26.845	0.05	0.306	41.616	0.006098933	Mindong
120.475	26.855	0.25	2.124	572.256	0.055079693	Mindong
120.475	26.865	0.15	1.134	295.92	0.02897489	Mindong
120.475	26.885	0.3	2.376	523.872	0.056384784	Mindong
120.475	26.905	0.05	0.234	43.056	0.00526014	Mindong
120.475	26.915	0.05	0.342	62.928	0.007687897	Mindong
120.485	25.875	0.05	0.288	58.176	0.006719026	Minzhong
120.485	25.885	0.2	1.224	247.248	0.028555859	Minzhong
120.485	25.895	0.15	0.774	156.348	0.018057381	Minzhong
120.485	25.905	0.2	1.026	207.252	0.023936529	Minzhong
120.485	25.925	0.15	0.828	167.256	0.019317199	Minzhong
120.485	25.935	0.1	0.504	101.808	0.011758295	Minzhong
120.485	26.135	0.05	0.306	61.812	0.007138965	Mindong
120.485	26.145	0.65	3.834	774.468	0.089447029	Mindong
120.485	26.155	1.5	8.568	1730.736	0.199891012	Mindong
120.485	26.165	1.4	7.866	1588.932	0.183513387	Mindong
120.485	26.175	1.3	7.254	1465.308	0.169235458	Mindong
120.485	26.185	1.5	8.334	1683.468	0.194431804	Mindong
120.485	26.195	1.35	7.776	1570.752	0.181413692	Mindong
120.485	26.205	0.9	5.238	1058.076	0.122202279	Mindong
120.485	26.215	0.85	4.77	963.54	0.111283862	Mindong
120.485	26.225	0.8	4.554	919.908	0.106244593	Mindong
120.485	26.235	1.1	6.138	1239.876	0.143199234	Mindong
120.485	26.245	1.15	5.616	1134.432	0.131021	Mindong
120.485	26.255	0.75	4.014	810.828	0.09364642	Mindong
120.485	26.515	0.2	1.026	183.816	0.022440914	Mindong
120.485	26.525	0.2	1.62	362.016	0.038661431	Mindong
120.485	26.685	0.15	0.918	242.928	0.0236076	Mindong
120.485	26.695	0.05	0.378	51.408	0.007533976	Mindong
120.485	26.715	0.05	0.378	113.4	0.010322147	Mindong
120.485	26.825	0.15	1.008	202.032	0.023011544	Mindong
120.485	26.845	0.35	2.322	537.192	0.056237891	Mindong
120.485	26.855	0.3	2.322	501.768	0.054644651	Mindong
120.485	26.865	0.2	1.494	203.184	0.029777144	Mindong
120.485	26.875	0.15	1.296	320.904	0.032336507	Mindong
120.485	26.885	0.05	0.36	108	0.009830616	Mindong
120.485	26.895	0.35	2.43	498.744	0.056000596	Mindong
120.495	26.275	0.2	0.648	130.896	0.015117808	Mindong
120.495	26.335	0.15	0.432	87.264	0.010078538	Mindong
120.495	26.525	0.1	0.504	68.544	0.010045302	Mindong
120.495	26.545	0.05	0.378	113.4	0.010322147	Mindong
120.495	26.785	0.35	2.43	516.456	0.056797216	Mindong
120.495	26.795	0.2	1.728	450.504	0.044133246	Mindong
120.495	26.805	0.05	0.45	135	0.01228827	Mindong
120.495	26.825	0.1	0.774	105.264	0.015426713	Mindong
120.495	26.835	0.45	2.718	658.944	0.067184339	Mindong
120.495	26.845	0.3	2.196	481.68	0.052000556	Mindong
120.495	26.855	0.4	3.312	798.768	0.081678845	Mindong
120.495	26.865	0.4	3.168	885.456	0.083588479	Mindong
120.495	26.875	0.3	2.43	729	0.066356657	Mindong
120.495	26.885	0.65	4.932	1261.152	0.124854456	Mindong
120.495	26.895	0.4	2.7	588.6	0.063771868	Mindong
120.495	26.905	0.3	2.268	559.368	0.056489309	Mindong
120.495	26.915	0.1	0.846	253.8	0.023101947	Mindong
120.495	26.925	0.1	0.9	270	0.02457654	Mindong
120.495	26.935	0.15	1.134	232.632	0.026261542	Mindong
120.505	25.955	0.1	0.306	61.812	0.007138965	Minzhong
120.505	26.365	0.4	1.962	396.324	0.045773362	Mindong
120.505	26.525	0.05	0.342	46.512	0.006816455	Mindong
120.505	26.565	0.05	0.378	51.408	0.007533976	Mindong
120.505	26.575	0.05	0.414	56.304	0.008251498	Mindong
120.505	26.785	0.05	0.378	113.4	0.010322147	Mindong
120.505	26.795	0.25	1.746	405.72	0.042367686	Mindong
120.505	26.805	0.35	2.574	603.936	0.062721012	Mindong
120.505	26.815	0.4	3.042	682.344	0.072712643	Mindong
120.505	26.825	0.25	1.764	343.224	0.039805507	Mindong
120.505	26.835	0.15	0.954	194.688	0.021935261	Mindong
120.505	26.855	0.15	1.242	372.6	0.033915625	Mindong
120.505	26.875	0.75	5.382	1245.6	0.130371455	Mindong
120.505	26.885	0.6	4.644	1024.2	0.110218692	Mindong
120.505	26.895	0.65	5.238	1376.568	0.134272639	Mindong
120.505	26.905	1.15	8.388	1793.16	0.196524695	Mindong
120.505	26.915	0.55	4.086	797.76	0.092325837	Mindong
120.505	26.925	0.35	2.754	572.328	0.06378599	Mindong
120.505	26.935	0.25	1.872	434.664	0.045410092	Mindong
120.505	26.945	0.05	0.306	56.304	0.006878645	Mindong
120.515	25.955	0.1	0.324	65.448	0.007558904	Minzhong
120.515	25.965	0.2	0.972	196.344	0.022676711	Minzhong
120.515	25.975	0.25	1.206	243.612	0.02813592	Minzhong
120.515	25.985	0.2	1.026	207.252	0.023936529	Minzhong
120.515	25.995	0.2	1.062	214.524	0.024776407	Minzhong
120.515	26.345	0.1	0.414	83.628	0.009658599	Mindong
120.515	26.815	0.05	0.414	56.304	0.008251498	Mindong
120.515	26.825	0.2	1.512	385.704	0.038234876	Mindong
120.515	26.835	0.15	1.134	295.92	0.02897489	Mindong
120.515	26.845	0.15	1.314	394.2	0.035881748	Mindong
120.515	26.855	0.15	1.296	320.904	0.032336507	Mindong
120.515	26.875	0.2	1.296	356.328	0.033929747	Mindong
120.515	26.885	0.6	3.888	885.96	0.0935575	Mindong
120.515	26.895	0.2	1.548	408.312	0.039749018	Mindong
120.515	26.905	0.15	1.224	302.256	0.030503153	Mindong
120.515	26.915	0.25	1.638	382.176	0.039816811	Mindong
120.515	26.925	0.25	1.638	385.128	0.039949581	Mindong
120.515	26.935	0.05	0.414	124.2	0.011305208	Mindong
120.515	26.965	0.1	0.666	122.544	0.014971168	Mindong
120.515	26.975	0.05	0.36	66.24	0.008092523	Mindong
120.525	26.185	0.05	0.324	65.448	0.007558904	Mindong
120.525	26.355	0.25	1.35	272.7	0.031495433	Mindong
120.525	26.365	0.6	2.862	578.124	0.066770317	Mindong
120.525	26.445	0.05	0.234	47.268	0.005459208	Mindong
120.525	26.815	0.15	1.242	372.6	0.033915625	Mindong
120.525	26.825	0.35	2.718	614.664	0.065192788	Mindong
120.525	26.855	0.05	0.414	124.2	0.011305208	Mindong
120.525	26.865	0.2	1.728	382.608	0.041079535	Mindong
120.525	26.875	0.3	2.592	777.6	0.070780434	Mindong
120.525	26.885	0.15	1.062	200.52	0.023689516	Mindong
120.525	26.895	0.55	3.672	830.016	0.08805744	Mindong
120.525	26.905	0.1	0.828	180.504	0.019556706	Mindong
120.525	26.915	0.2	1.71	445.104	0.043641715	Mindong
120.525	26.925	0.4	2.628	584.712	0.062602365	Mindong
120.525	26.975	0.05	0.288	52.992	0.006474019	Mindong
120.525	27.005	0.05	0.342	62.928	0.007687897	Wentai
120.535	26.215	0.2	0.936	200.304	0.022344184	Mindong
120.535	26.225	0.1	0.468	100.152	0.011172092	Mindong
120.535	26.235	0.05	0.324	44.064	0.006457694	Mindong
120.535	26.245	0.05	0.324	44.064	0.006457694	Mindong
120.535	26.365	0.55	1.998	403.596	0.04661324	Mindong
120.535	26.445	0.05	0.342	69.084	0.007978843	Mindong
120.535	26.685	0.05	0.252	34.272	0.005022651	Mindong
120.535	26.695	0.05	0.198	59.4	0.005406839	Mindong
120.535	26.815	0.05	0.414	56.304	0.008251498	Mindong
120.535	26.825	0.3	2.394	650.304	0.062319885	Mindong
120.535	26.835	0.2	1.476	321.768	0.034861954	Mindong
120.535	26.845	0.05	0.414	56.304	0.008251498	Mindong
120.535	26.855	0.05	0.414	124.2	0.011305208	Mindong
120.535	26.865	0.2	1.602	344.808	0.03763882	Mindong
120.535	26.875	0.25	2.07	488.16	0.05055139	Mindong
120.535	26.885	0.4	3.312	798.768	0.081678845	Mindong
120.535	26.895	0.85	6.66	1490.256	0.15902995	Mindong
120.535	26.905	0.6	4.518	986.4	0.106777977	Mindong
120.535	26.915	0.45	3.492	808.488	0.084602602	Mindong
120.535	26.925	0.35	2.664	616.176	0.064514816	Mindong
120.535	26.935	0.25	1.818	430.272	0.044466579	Mindong
120.535	27.015	0.05	0.342	62.928	0.007687897	Wentai
120.545	25.715	0.1	0.738	173.43	0.018286279	Minzhong
120.545	25.725	0.15	1.206	283.41	0.029882456	Minzhong
120.545	25.735	0.1	0.792	186.12	0.019624299	Minzhong
120.545	26.195	0.2	0.99	199.98	0.023096651	Mindong
120.545	26.205	0.45	2.448	494.496	0.057111718	Mindong
120.545	26.215	0.95	4.788	918.792	0.109097381	Mindong
120.545	26.225	1.35	6.678	1413.097202	0.158474459	Mindong
120.545	26.235	2.05	10.584	2183.997607	0.247846451	Mindong
120.545	26.245	1.4	7.236	1513.274404	0.170540623	Mindong
120.545	26.255	1.45	7.632	1588.179606	0.179336817	Mindong
120.545	26.265	0.55	3.042	649.108804	0.072188073	Mindong
120.545	26.275	0.15	0.864	174.528	0.020157077	Mindong
120.545	26.285	0.35	2.07	424.62	0.048585699	Mindong
120.545	26.295	0.8	4.266	954.396	0.103175402	Mindong
120.545	26.305	0.65	2.934	799.38	0.076060787	Mindong
120.545	26.315	0.15	0.702	280.8	0.021495173	Mindong
120.545	26.325	0.05	0.306	61.812	0.007138965	Mindong
120.545	26.375	0.15	0.72	145.44	0.016797564	Mindong
120.545	26.835	0.25	1.98	396.216	0.045172796	Mindong
120.545	26.845	0.25	1.908	451.368	0.046658693	Mindong
120.545	26.895	0.25	1.944	465.12	0.047774525	Mindong
120.545	26.905	0.1	0.738	221.4	0.020152762	Mindong
120.545	26.915	0.45	3.618	893.52	0.090167638	Mindong
120.545	26.925	0.85	6.174	1441.872	0.150140029	Mindong
120.545	26.935	0.35	2.52	646.776	0.06390182	Mindong
120.545	26.945	0.1	0.738	100.368	0.014709192	Mindong
120.545	27.065	0.05	0.216	39.744	0.004855514	Wentai
120.545	27.095	0.1	0.594	109.296	0.013352663	Wentai
120.555	25.715	0.25	1.962	461.07	0.048614741	Minzhong
120.555	25.725	0.3	2.268	532.98	0.056196857	Minzhong
120.555	25.745	0.15	1.116	262.26	0.027652422	Minzhong
120.555	25.755	0.15	1.206	283.41	0.029882456	Minzhong
120.555	25.765	0.15	1.224	287.64	0.030328462	Minzhong
120.555	25.775	0.15	1.116	262.26	0.027652422	Minzhong
120.555	25.785	0.1	0.864	203.04	0.021408326	Minzhong
120.555	26.175	0.35	1.908	385.416	0.044513545	Mindong
120.555	26.185	0.9	5.256	1070.784	0.123032001	Mindong
120.555	26.195	1.8	10.332	2102.184	0.241728016	Mindong
120.555	26.205	4.2	23.94	5222.012404	0.573315868	Mindong
120.555	26.215	8.45	46.314	10041.33602	1.104697906	Mindong
120.555	26.225	9.75	52.956	11389.48923	1.259345994	Mindong
120.555	26.235	10.25	56.502	12216.96722	1.346711946	Mindong
120.555	26.245	11.1	58.77	12574.53362	1.396312802	Mindong
120.555	26.255	10.8	56.736	11945.04121	1.34047454	Mindong
120.555	26.265	10.75	57.582	12217.33441	1.364863633	Mindong
120.555	26.275	10.15	53.712	11281.55401	1.267636388	Mindong
120.555	26.285	9.6	51.318	11176.13881	1.226848534	Mindong
120.555	26.295	5.95	32.292	7381.681209	0.784550509	Mindong
120.555	26.305	4	21.744	4835.520007	0.52458594	Mindong
120.555	26.315	1.8	9.81	2180.534402	0.236552179	Mindong
120.555	26.325	0.5	2.448	658.764	0.063311271	Mindong
120.555	26.705	0.2	1.674	434.304	0.042658653	Mindong
120.555	26.715	0.15	0.918	234.072	0.02320929	Mindong
120.555	26.845	0.05	0.396	53.856	0.007892737	Mindong
120.555	26.855	0.3	2.394	517.464	0.056345234	Mindong
120.555	26.865	0.25	1.98	461.16	0.048093736	Mindong
120.555	26.885	0.15	0.648	120.6	0.014375858	Mindong
120.555	26.895	0.35	2.7	612.216	0.064834028	Mindong
120.555	26.945	0.4	2.934	694.224	0.071755008	Mindong
120.555	26.955	0.1	0.756	164.808	0.017856123	Mindong
120.555	27.075	0.05	0.306	56.304	0.006878645	Wentai
120.555	27.115	0.05	0.27	49.68	0.006069392	Wentai
120.565	25.725	0.25	1.836	431.46	0.045492693	Minzhong
120.565	25.735	0.5	3.834	900.99	0.094999448	Minzhong
120.565	25.745	0.2	1.53	359.55	0.037910578	Minzhong
120.565	25.755	0.1	0.702	164.97	0.017394265	Minzhong
120.565	25.765	0.1	0.684	160.74	0.016948258	Minzhong
120.565	25.775	0.1	0.792	186.12	0.019624299	Minzhong
120.565	25.785	0.2	1.548	363.78	0.038356585	Minzhong
120.565	25.795	0.3	2.286	537.21	0.056642863	Minzhong
120.565	25.805	0.1	0.792	186.12	0.019624299	Minzhong
120.565	26.165	0.05	0.342	69.084	0.007978843	Mindong
120.565	26.175	0.2	1.224	247.248	0.028555859	Mindong
120.565	26.185	2.5	13.77	2791.908	0.321721736	Mindong
120.565	26.195	4.4	24.372	4930.92	0.568948786	Mindong
120.565	26.205	7.7	41.868	8471.592	0.977422295	Mindong
120.565	26.215	9.85	53.586	10846.404	1.251153893	Mindong
120.565	26.225	11.05	60.39	12256.7976	1.411417973	Mindong
120.565	26.235	11.4	61.11	12498.18481	1.432205949	Mindong
120.565	26.245	13.2	71.172	14507.74801	1.665827817	Mindong
120.565	26.255	13.8	74.502	15325.236	1.747755147	Mindong
120.565	26.265	12.65	67.41	13837.302	1.580603485	Mindong
120.565	26.275	10.6	57.816	11977.56	1.3599746	Mindong
120.565	26.285	8.55	45.954	9700.506	1.086763645	Mindong
120.565	26.295	7.65	41.904	8747.373606	0.986876602	Mindong
120.565	26.305	6	32.724	7005.117606	0.778399379	Mindong
120.565	26.315	5.1	27.558	6099.68521	0.663149425	Mindong
120.565	26.325	2.45	12.708	3013.380014	0.313784676	Mindong
120.565	26.335	0.65	3.924	873.1620038	0.094971736	Mindong
120.565	26.345	0.6	3.042	641.268	0.072179544	Mindong
120.565	26.355	0.1	0.54	115.56	0.012890875	Mindong
120.565	26.385	0.1	0.558	143.406	0.014327537	Mindong
120.565	26.415	0.05	0.486	124.902	0.012478823	Mindong
120.565	26.695	0.05	0.378	51.408	0.007533976	Mindong
120.565	26.705	0.1	0.828	248.4	0.022610416	Mindong
120.565	26.805	0.05	0.378	113.4	0.010322147	Mindong
120.565	26.865	0.05	0.396	53.856	0.007892737	Mindong
120.565	26.875	0.2	1.566	345.816	0.037186838	Mindong
120.565	26.885	0.05	0.342	46.512	0.006816455	Mindong
120.565	26.895	0.55	3.69	906.264	0.091735451	Mindong
120.565	26.955	0.4	3.024	797.976	0.077664682	Mindong
120.565	26.965	0.1	0.504	151.2	0.013762862	Mindong
120.565	27.075	0.05	0.342	62.928	0.007687897	Wentai
120.565	27.115	0.05	0.234	43.056	0.00526014	Wentai
120.565	27.125	0.05	0.324	59.616	0.007283271	Wentai
120.565	27.135	0.05	0.36	66.24	0.008092523	Wentai
120.575	25.745	0.2	1.638	384.93	0.040586619	Minzhong
120.575	25.755	0.25	1.908	448.38	0.047276721	Minzhong
120.575	25.765	0.15	1.17	274.95	0.028990442	Minzhong
120.575	25.775	0.1	0.756	177.66	0.018732286	Minzhong
120.575	25.805	0.2	1.584	372.24	0.039248598	Minzhong
120.575	25.815	0.2	1.584	372.24	0.039248598	Minzhong
120.575	25.825	0.05	0.342	80.37	0.008474129	Minzhong
120.575	26.175	0.2	1.116	225.432	0.026036224	Mindong
120.575	26.185	0.25	1.422	287.244	0.033175189	Mindong
120.575	26.195	0.2	1.134	229.068	0.026456163	Mindong
120.575	26.205	0.3	1.242	250.884	0.028975798	Mindong
120.575	26.215	0.4	2.214	447.228	0.051652509	Mindong
120.575	26.225	0.2	1.098	221.796	0.025616285	Mindong
120.575	26.235	0.35	1.728	349.056	0.040314154	Mindong
120.575	26.245	0.3	1.44	290.88	0.033595128	Mindong
120.575	26.255	0.2	1.098	221.796	0.025616285	Mindong
120.575	26.265	0.5	2.34	472.68	0.054592083	Mindong
120.575	26.275	0.5	2.79	577.836	0.065734506	Mindong
120.575	26.285	0.35	2.106	437.886	0.049680297	Mindong
120.575	26.295	0.2	1.062	214.524	0.024776407	Mindong
120.575	26.305	0.45	2.286	461.772	0.053332266	Mindong
120.575	26.325	0.3	1.332	494.0172021	0.03948448	Mindong
120.575	26.335	0.05	0.162	46.42920099	0.004344051	Mindong
120.575	26.355	0.4	1.548	331.272	0.036953842	Mindong
120.575	26.705	0.2	1.404	421.2	0.038339402	Mindong
120.575	26.805	0.25	1.746	352.584	0.039977826	Mindong
120.575	26.865	0.2	1.458	378.36	0.037158594	Mindong
120.575	26.875	0.25	1.944	450.36	0.047110675	Mindong
120.575	26.885	0.3	2.34	510.12	0.055268952	Mindong
120.575	26.895	0.5	3.834	840.24	0.090755207	Mindong
120.575	26.905	0.05	0.396	53.856	0.007892737	Mindong
120.575	26.915	0.05	0.45	135	0.01228827	Mindong
120.575	26.925	0.15	1.242	316.512	0.031392994	Mindong
120.575	26.955	0.1	0.756	158.904	0.017590583	Mindong
120.575	26.965	0.05	0.396	53.856	0.007892737	Mindong
120.575	27.145	0.1	0.63	115.92	0.014161916	Wentai
120.585	25.765	0.2	1.53	359.55	0.037910578	Minzhong
120.585	25.775	0.2	1.566	368.01	0.038802591	Minzhong
120.585	25.785	0.2	1.674	393.39	0.041478632	Minzhong
120.585	25.795	0.15	1.242	291.87	0.030774469	Minzhong
120.585	25.805	0.15	1.242	291.87	0.030774469	Minzhong
120.585	25.815	0.25	2.268	532.98	0.056196857	Minzhong
120.585	25.825	0.05	0.396	93.06	0.00981215	Minzhong
120.585	26.205	0.05	0.162	32.724	0.003779452	Mindong
120.585	26.335	0.05	0.18	36.36	0.004199391	Mindong
120.585	26.355	0.5	2.016	431.424	0.048125934	Mindong
120.585	26.705	0.05	0.342	46.512	0.006816455	Mindong
120.585	26.715	0.5	3.654	741.96	0.083848349	Mindong
120.585	26.725	0.35	2.43	495.792	0.055867826	Mindong
120.585	26.735	0.3	2.124	460.08	0.050034432	Mindong
120.585	26.745	0.3	2.16	467.928	0.050884724	Mindong
120.585	26.755	0.3	2.214	478.224	0.052093776	Mindong
120.585	26.765	0.25	1.818	430.272	0.044466579	Mindong
120.585	26.775	0.2	1.476	256.824	0.031941014	Mindong
120.585	26.785	0.15	1.116	151.776	0.022243168	Mindong
120.585	26.795	0.05	0.36	48.96	0.007175216	Mindong
120.585	26.805	0.3	2.088	458.136	0.049449681	Mindong
120.585	26.865	0.15	0.9	178.488	0.020460669	Mindong
120.585	26.875	0.05	0.36	108	0.009830616	Mindong
120.585	26.895	0.35	2.502	629.568	0.062879209	Mindong
120.585	26.905	0.25	2.034	474.408	0.049435559	Mindong
120.585	26.915	0.25	1.782	366.336	0.041093657	Mindong
120.595	25.765	0.1	0.81	190.35	0.020070306	Minzhong
120.595	25.775	0.15	1.188	279.18	0.029436449	Minzhong
120.595	25.785	0.2	1.512	355.32	0.037464571	Minzhong
120.595	25.795	0.25	1.908	448.38	0.047276721	Minzhong
120.595	25.805	0.3	2.466	579.51	0.061102931	Minzhong
120.595	25.815	0.05	0.45	105.75	0.01115017	Minzhong
120.595	26.195	0.1	0.396	79.992	0.00923866	Mindong
120.595	26.295	0.1	0.972	208.008	0.023203575	Mindong
120.595	26.695	0.35	2.322	537.192	0.056237891	Mindong
120.595	26.705	0.35	2.34	533.736	0.056331112	Mindong
120.595	26.715	0.15	1.026	307.8	0.028017255	Mindong
120.595	26.725	0.35	2.772	633.816	0.066800151	Mindong
120.595	26.735	0.1	0.612	151.128	0.015251577	Mindong
120.595	26.745	0.05	0.414	124.2	0.011305208	Mindong
120.595	26.755	0.5	3.132	697.536	0.074639216	Mindong
120.595	26.765	0.05	0.414	124.2	0.011305208	Mindong
120.595	26.775	0.1	0.756	226.8	0.020644293	Mindong
120.595	26.785	0.15	1.098	329.4	0.029983378	Mindong
120.595	26.795	0.25	1.872	437.616	0.045542862	Mindong
120.595	26.805	0.2	1.494	336.024	0.035751795	Mindong
120.595	26.815	0.05	0.198	59.4	0.005406839	Mindong
120.595	26.825	0.15	0.774	232.2	0.021135824	Mindong
120.595	26.875	0.05	0.234	31.824	0.00466389	Mindong
120.595	26.885	0.1	0.54	114.768	0.012621604	Mindong
120.595	26.895	0.3	2.304	502.272	0.05441866	Mindong
120.595	26.905	0.05	0.45	135	0.01228827	Mindong
120.595	26.915	0.05	0.45	135	0.01228827	Mindong
120.595	27.165	0.1	0.54	99.36	0.012138785	Wentai
120.605	25.745	0.15	1.17	274.95	0.028990442	Minzhong
120.605	25.755	0.15	1.35	317.25	0.03345051	Minzhong
120.605	25.765	0.05	0.432	101.52	0.010704163	Minzhong
120.605	25.785	0.1	0.738	173.43	0.018286279	Minzhong
120.605	25.795	0.25	1.836	431.46	0.045492693	Minzhong
120.605	25.815	0.1	0.828	194.58	0.020516313	Minzhong
120.605	25.825	0.15	1.224	287.64	0.030328462	Minzhong
120.605	25.835	0.05	0.432	101.52	0.010704163	Minzhong
120.605	26.695	0.05	0.396	118.8	0.010813677	Mindong
120.605	26.705	0.25	2.016	469.008	0.048944028	Mindong
120.605	26.715	0.15	1.26	310.104	0.031353445	Mindong
120.605	26.725	0.4	3.204	701.424	0.07580872	Mindong
120.605	26.735	0.65	4.356	999.792	0.10514237	Mindong
120.605	26.745	0.55	4.428	932.832	0.103125393	Mindong
120.605	26.755	0.35	2.736	575.784	0.063692769	Mindong
120.605	26.765	0.4	3.186	763.92	0.078370899	Mindong
120.605	26.775	0.25	2.07	485.208	0.05041862	Mindong
120.605	26.785	0.2	1.656	428.904	0.042167122	Mindong
120.605	26.795	0.2	1.62	350.208	0.038130351	Mindong
120.605	26.805	0.2	1.656	428.904	0.042167122	Mindong
120.605	26.815	0.2	1.62	356.112	0.038395891	Mindong
120.605	26.825	0.4	3.078	622.296	0.070509224	Mindong
120.605	26.835	0.15	1.134	290.016	0.02870935	Mindong
120.605	26.875	0.05	0.414	56.304	0.008251498	Mindong
120.605	26.885	0.2	1.62	424.008	0.041449601	Mindong
120.605	26.895	0.1	0.81	183.96	0.019463485	Mindong
120.605	26.925	0.05	0.45	135	0.01228827	Mindong
120.605	27.165	0.05	0.36	66.24	0.008092523	Wentai
120.605	27.175	0.1	0.684	125.856	0.015375794	Wentai
120.615	25.735	0.15	1.314	308.79	0.032558496	Minzhong
120.615	25.795	0.1	0.774	181.89	0.019178292	Minzhong
120.615	25.805	0.3	2.43	571.05	0.060210918	Minzhong
120.615	25.815	0.15	1.08	253.8	0.026760408	Minzhong
120.615	25.825	0.05	0.378	88.83	0.009366143	Minzhong
120.615	25.835	0.05	0.396	93.06	0.00981215	Minzhong
120.615	25.845	0.1	0.792	186.12	0.019624299	Minzhong
120.615	26.735	0.05	0.234	31.824	0.00466389	Mindong
120.615	26.745	0.05	0.378	51.408	0.007533976	Mindong
120.615	26.755	0.2	1.53	391.104	0.038726407	Mindong
120.615	26.765	0.1	0.774	105.264	0.015426713	Mindong
120.615	26.835	0.2	1.638	290.664	0.035700941	Mindong
120.615	26.845	0.2	1.584	407.304	0.040200999	Mindong
120.615	26.855	0.25	1.962	458.712	0.047734976	Mindong
120.615	26.865	0.3	2.34	510.12	0.055268952	Mindong
120.615	26.875	0.45	3.564	812.376	0.085772105	Mindong
120.615	26.885	0.1	0.774	232.2	0.021135824	Mindong
120.615	26.925	0.1	0.9	270	0.02457654	Mindong
120.615	27.185	0.05	0.324	59.616	0.007283271	Wentai
120.625	25.725	0.1	0.864	203.04	0.021408326	Minzhong
120.625	25.735	0.05	0.378	88.83	0.009366143	Minzhong
120.625	25.815	0.2	1.458	342.63	0.036126551	Minzhong
120.625	25.825	0.2	1.512	355.32	0.037464571	Minzhong
120.625	25.835	0.15	1.098	258.03	0.027206415	Minzhong
120.625	25.845	0.1	0.954	224.19	0.02363836	Minzhong
120.625	25.895	0.1	0.702	164.97	0.017394265	Minzhong
120.625	26.745	0.1	0.846	253.8	0.023101947	Mindong
120.625	26.755	0.3	2.412	525.816	0.056969535	Mindong
120.625	26.875	0.15	1.116	334.8	0.030474909	Mindong
120.625	26.885	0.2	1.53	270.072	0.033282836	Mindong
120.625	26.895	0.3	2.286	496.872	0.05392713	Mindong
120.625	26.905	0.3	2.394	520.416	0.056478004	Mindong
120.625	26.915	0.1	0.396	118.8	0.010813677	Mindong
120.625	26.935	0.05	0.45	135	0.01228827	Mindong
120.635	25.735	0.15	1.134	266.49	0.028098428	Minzhong
120.635	25.745	0.1	0.72	169.2	0.017840272	Minzhong
120.635	25.835	0.15	1.098	258.03	0.027206415	Minzhong
120.635	25.845	0.3	2.178	511.83	0.053966823	Minzhong
120.635	25.855	0.15	1.098	258.03	0.027206415	Minzhong
120.635	25.865	0.2	1.638	384.93	0.040586619	Minzhong
120.635	25.875	0.2	1.602	376.47	0.039694605	Minzhong
120.635	25.885	0.05	0.432	101.52	0.010704163	Minzhong
120.635	25.905	0.2	1.494	351.09	0.037018564	Minzhong
120.635	25.915	0.2	1.422	334.17	0.035234537	Minzhong
120.635	25.925	0.1	0.72	169.2	0.017840272	Minzhong
120.635	26.305	0.35	1.458	198.288	0.029059623	Mindong
120.635	26.315	0.1	0.414	56.304	0.008251498	Mindong
120.635	26.415	0.1	0.756	177.66	0.018732286	Mindong
120.635	26.425	0.15	1.17	274.95	0.028990442	Mindong
120.635	26.515	0.05	0.342	46.512	0.006816455	Mindong
120.635	26.745	0.3	2.142	515.664	0.052783054	Mindong
120.635	26.755	0.15	1.134	216.216	0.025390099	Mindong
120.635	26.875	0.2	1.53	391.104	0.038726407	Mindong
120.635	26.905	0.05	0.414	124.2	0.011305208	Mindong
120.635	26.915	0.3	1.854	370.224	0.042263161	Mindong
120.635	26.935	0.05	0.432	129.6	0.011796739	Mindong
120.635	26.945	0.1	0.882	264.6	0.024085009	Mindong
120.645	25.745	0.1	0.72	169.2	0.017840272	Minzhong
120.645	25.755	0.05	0.378	88.83	0.009366143	Minzhong
120.645	25.775	0.15	1.134	266.49	0.028098428	Minzhong
120.645	25.785	0.2	1.44	338.4	0.035680544	Minzhong
120.645	25.795	0.05	0.378	88.83	0.009366143	Minzhong
120.645	25.805	0.1	0.792	186.12	0.019624299	Minzhong
120.645	25.815	0.05	0.36	84.6	0.008920136	Minzhong
120.645	25.855	0.1	0.702	164.97	0.017394265	Minzhong
120.645	25.865	0.15	1.062	249.57	0.026314401	Minzhong
120.645	25.875	0.15	1.17	274.95	0.028990442	Minzhong
120.645	25.885	0.15	1.26	296.1	0.031220476	Minzhong
120.645	25.895	0.15	1.152	270.72	0.028544435	Minzhong
120.645	25.905	0.2	1.494	351.09	0.037018564	Minzhong
120.645	25.915	0.2	1.566	368.01	0.038802591	Minzhong
120.645	25.925	0.1	0.828	194.58	0.020516313	Minzhong
120.645	25.935	0.15	1.098	258.03	0.027206415	Minzhong
120.645	25.945	0.2	1.512	355.32	0.037464571	Minzhong
120.645	25.955	0.1	0.72	169.2	0.017840272	Minzhong
120.645	26.315	0.2	0.9	122.4	0.017938039	Mindong
120.645	26.395	0.1	0.864	184.896	0.0206254	Mindong
120.645	26.435	0.2	1.458	342.63	0.036126551	Mindong
120.645	26.445	0.05	0.342	80.37	0.008474129	Mindong
120.645	26.875	0.3	2.232	486.576	0.052718077	Mindong
120.645	26.945	0.05	0.45	135	0.01228827	Mindong
120.645	27.035	0.3	2.052	391.248	0.045943989	Wentai
120.645	27.045	0.1	0.738	221.4	0.020152762	Wentai
120.645	27.205	0.05	0.36	66.24	0.008092523	Wentai
120.655	25.635	0.1	0.738	173.43	0.018286279	Minzhong
120.655	25.785	0.05	0.414	97.29	0.010258156	Minzhong
120.655	25.795	0.2	1.566	368.01	0.038802591	Minzhong
120.655	25.815	0.1	0.882	207.27	0.021854333	Minzhong
120.655	25.825	0.15	1.296	304.56	0.032112489	Minzhong
120.655	25.915	0.25	2.052	482.22	0.050844775	Minzhong
120.655	25.925	0.2	1.584	372.24	0.039248598	Minzhong
120.655	25.935	0.25	1.998	469.53	0.049506755	Minzhong
120.655	25.945	0.3	2.322	545.67	0.057534877	Minzhong
120.655	25.955	0.15	1.242	291.87	0.030774469	Minzhong
120.655	25.965	0.15	1.188	279.18	0.029436449	Minzhong
120.655	25.975	0.15	1.08	253.8	0.026760408	Minzhong
120.655	25.985	0.1	0.72	169.2	0.017840272	Minzhong
120.655	26.315	0.25	1.062	144.432	0.021166886	Mindong
120.655	26.445	0.05	0.378	88.83	0.009366143	Mindong
120.655	26.795	0.05	0.432	129.6	0.011796739	Mindong
120.655	26.875	0.15	1.206	228.96	0.026957912	Mindong
120.655	26.885	0.05	0.432	129.6	0.011796739	Mindong
120.655	26.935	0.15	1.17	297.864	0.029559641	Mindong
120.655	26.945	0.15	1.296	388.8	0.035390217	Mindong
120.655	26.955	0.1	0.882	264.6	0.024085009	Mindong
120.655	26.965	0.05	0.45	135	0.01228827	Mindong
120.655	27.025	0.15	0.99	199.584	0.022652783	Wentai
120.655	27.035	0.1	0.828	183.456	0.019689476	Wentai
120.655	27.215	0.05	0.324	59.616	0.007283271	Wentai
120.665	25.615	0.05	0.378	88.83	0.009366143	Minzhong
120.665	25.625	0.1	0.756	177.66	0.018732286	Minzhong
120.665	25.635	0.05	0.432	101.52	0.010704163	Minzhong
120.665	25.645	0.15	1.17	274.95	0.028990442	Minzhong
120.665	25.655	0.15	1.152	270.72	0.028544435	Minzhong
120.665	25.665	0.15	1.296	304.56	0.032112489	Minzhong
120.665	25.765	0.1	0.846	198.81	0.02096232	Minzhong
120.665	25.785	0.1	0.774	181.89	0.019178292	Minzhong
120.665	25.795	0.1	0.702	164.97	0.017394265	Minzhong
120.665	25.805	0.15	1.17	274.95	0.028990442	Minzhong
120.665	25.815	0.15	1.134	266.49	0.028098428	Minzhong
120.665	25.825	0.15	1.188	279.18	0.029436449	Minzhong
120.665	25.835	0.15	1.26	296.1	0.031220476	Minzhong
120.665	25.845	0.05	0.36	84.6	0.008920136	Minzhong
120.665	25.895	0.05	0.45	105.75	0.01115017	Minzhong
120.665	25.905	0.15	1.206	283.41	0.029882456	Minzhong
120.665	25.915	0.1	0.774	181.89	0.019178292	Minzhong
120.665	25.925	0.3	2.34	549.9	0.057980884	Minzhong
120.665	25.935	0.3	2.394	562.59	0.059318904	Minzhong
120.665	25.945	0.2	1.566	368.01	0.038802591	Minzhong
120.665	25.955	0.3	2.484	583.74	0.061548938	Minzhong
120.665	25.965	0.4	3.204	752.94	0.07938921	Minzhong
120.665	25.975	0.3	2.412	566.82	0.059764911	Minzhong
120.665	25.985	0.2	1.566	368.01	0.038802591	Minzhong
120.665	25.995	0.15	1.116	262.26	0.027652422	Minzhong
120.665	26.005	0.15	1.116	262.26	0.027652422	Mindong
120.665	26.015	0.05	0.396	93.06	0.00981215	Mindong
120.665	26.295	0.05	0.414	136.62	0.011742291	Mindong
120.665	26.315	0.05	0.234	31.824	0.00466389	Mindong
120.665	26.325	0.2	0.936	127.296	0.01865556	Mindong
120.665	26.335	0.05	0.324	92.85840198	0.008688102	Mindong
120.665	26.345	0.25	1.368	308.3148023	0.033232769	Mindong
120.665	26.355	0.05	0.288	58.176	0.006719026	Mindong
120.665	26.375	0.05	0.234	51.48	0.005647862	Mindong
120.665	26.455	0.25	1.818	427.23	0.045046687	Mindong
120.665	26.465	0.15	1.188	279.18	0.029436449	Mindong
120.665	26.885	0.2	1.512	332.568	0.035845016	Mindong
120.665	26.935	0.15	1.188	229.464	0.026731922	Mindong
120.665	26.945	0.2	1.602	285.768	0.034983419	Mindong
120.665	26.955	0.05	0.45	135	0.01228827	Mindong
120.665	26.965	0.05	0.414	124.2	0.011305208	Mindong
120.665	26.975	0.05	0.396	118.8	0.010813677	Mindong
120.665	27.215	0.05	0.252	46.368	0.005664766	Wentai
120.665	27.225	0.05	0.324	59.616	0.007283271	Wentai
120.665	27.235	0.05	0.342	62.928	0.007687897	Wentai
120.675	25.615	0.05	0.45	105.75	0.01115017	Minzhong
120.675	25.625	0.05	0.378	88.83	0.009366143	Minzhong
120.675	25.675	0.15	1.206	283.41	0.029882456	Minzhong
120.675	25.685	0.15	1.17	274.95	0.028990442	Minzhong
120.675	25.695	0.1	0.792	186.12	0.019624299	Minzhong
120.675	25.705	0.05	0.396	93.06	0.00981215	Minzhong
120.675	25.765	0.15	1.134	266.49	0.028098428	Minzhong
120.675	25.805	0.3	2.286	537.21	0.056642863	Minzhong
120.675	25.815	0.05	0.36	84.6	0.008920136	Minzhong
120.675	25.845	0.1	0.882	207.27	0.021854333	Minzhong
120.675	25.855	0.15	1.188	279.18	0.029436449	Minzhong
120.675	25.865	0.05	0.396	93.06	0.00981215	Minzhong
120.675	25.885	0.05	0.45	105.75	0.01115017	Minzhong
120.675	25.895	0.15	1.224	287.64	0.030328462	Minzhong
120.675	25.945	0.05	0.432	101.52	0.010704163	Minzhong
120.675	25.955	0.15	1.188	279.18	0.029436449	Minzhong
120.675	25.965	0.15	1.134	266.49	0.028098428	Minzhong
120.675	25.975	0.25	1.944	456.84	0.048168734	Minzhong
120.675	25.985	0.15	1.17	274.95	0.028990442	Minzhong
120.675	25.995	0.4	3.15	740.25	0.07805119	Minzhong
120.675	26.005	0.35	2.844	668.34	0.070469074	Mindong
120.675	26.015	0.35	2.808	659.88	0.069577061	Mindong
120.675	26.025	0.15	1.062	249.57	0.026314401	Mindong
120.675	26.085	0.1	0.81	190.35	0.020070306	Mindong
120.675	26.095	0.1	0.864	203.04	0.021408326	Mindong
120.675	26.105	0.15	1.224	287.64	0.030328462	Mindong
120.675	26.115	0.15	1.242	291.87	0.030774469	Mindong
120.675	26.125	0.1	0.846	198.81	0.02096232	Mindong
120.675	26.135	0.15	1.242	291.87	0.030774469	Mindong
120.675	26.145	0.1	0.864	203.04	0.021408326	Mindong
120.675	26.155	0.15	1.278	300.33	0.031666483	Mindong
120.675	26.165	0.15	1.278	300.33	0.031666483	Mindong
120.675	26.175	0.1	0.828	194.58	0.020516313	Mindong
120.675	26.185	0.15	1.26	296.1	0.031220476	Mindong
120.675	26.195	0.05	0.414	97.29	0.010258156	Mindong
120.675	26.325	0.2	0.9	122.4	0.017938039	Mindong
120.675	26.335	0.35	1.674	407.16	0.042045747	Mindong
120.675	26.345	2.65	14.724	3538.234829	0.36708403	Mindong
120.675	26.355	0.3	1.602	412.6932043	0.041117149	Mindong
120.675	26.365	0.05	0.234	51.48	0.005647862	Mindong
120.675	26.465	0.2	1.458	342.63	0.036126551	Mindong
120.675	26.475	0.1	0.756	177.66	0.018732286	Mindong
120.675	26.815	0.05	0.396	53.856	0.007892737	Mindong
120.675	26.825	0.1	0.558	75.888	0.011121584	Mindong
120.675	26.885	0.15	1.206	361.8	0.032932563	Mindong
120.675	26.945	0.1	0.828	248.4	0.022610416	Mindong
120.675	26.955	0.35	3.006	833.904	0.079031932	Mindong
120.675	26.965	0.1	0.846	185.904	0.020048237	Mindong
120.675	26.975	0.1	0.864	191.304	0.020539768	Mindong
120.685	25.635	0.2	1.656	389.16	0.041032625	Minzhong
120.685	25.645	0.05	0.432	101.52	0.010704163	Minzhong
120.685	25.725	0.05	0.36	84.6	0.008920136	Minzhong
120.685	25.735	0.1	0.756	177.66	0.018732286	Minzhong
120.685	25.745	0.1	0.918	215.73	0.022746347	Minzhong
120.685	25.765	0.1	0.756	177.66	0.018732286	Minzhong
120.685	25.805	0.1	0.684	160.74	0.016948258	Minzhong
120.685	25.815	0.15	1.152	270.72	0.028544435	Minzhong
120.685	25.825	0.3	2.088	490.68	0.051736789	Minzhong
120.685	25.835	0.05	0.36	84.6	0.008920136	Minzhong
120.685	25.845	0.15	1.17	274.95	0.028990442	Minzhong
120.685	25.855	0.05	0.36	84.6	0.008920136	Minzhong
120.685	25.865	0.1	0.828	194.58	0.020516313	Minzhong
120.685	25.875	0.15	1.26	296.1	0.031220476	Minzhong
120.685	25.885	0.35	2.934	689.49	0.072699108	Minzhong
120.685	25.895	0.15	1.152	270.72	0.028544435	Minzhong
120.685	25.915	0.1	0.792	186.12	0.019624299	Minzhong
120.685	25.925	0.2	1.476	346.86	0.036572557	Minzhong
120.685	25.935	0.2	1.458	342.63	0.036126551	Minzhong
120.685	25.945	0.25	1.836	431.46	0.045492693	Minzhong
120.685	25.955	0.05	0.486	114.21	0.012042184	Minzhong
120.685	25.985	0.15	1.08	253.8	0.026760408	Minzhong
120.685	25.995	0.15	1.17	274.95	0.028990442	Minzhong
120.685	26.005	0.25	1.944	456.84	0.048168734	Mindong
120.685	26.015	0.35	2.646	621.81	0.065562999	Mindong
120.685	26.025	0.55	4.176	981.36	0.103473577	Mindong
120.685	26.035	0.5	3.834	900.99	0.094999448	Mindong
120.685	26.045	0.45	3.492	820.62	0.086525319	Mindong
120.685	26.055	0.3	2.322	545.67	0.057534877	Mindong
120.685	26.065	0.15	1.188	279.18	0.029436449	Mindong
120.685	26.195	0.1	0.81	190.35	0.020070306	Mindong
120.685	26.205	0.1	0.828	194.58	0.020516313	Mindong
120.685	26.215	0.15	1.26	296.1	0.031220476	Mindong
120.685	26.325	0.2	0.954	129.744	0.019014321	Mindong
120.685	26.335	0.5	2.412	600.9372021	0.06113987	Mindong
120.685	26.345	4.35	24.714	6082.088429	0.621088621	Mindong
120.685	26.355	1.95	10.836	2767.330815	0.276184963	Mindong
120.685	26.475	0.3	2.25	528.75	0.05575085	Mindong
120.685	26.485	0.05	0.396	93.06	0.00981215	Mindong
120.685	26.825	0.05	0.432	129.6	0.011796739	Mindong
120.685	26.835	0.05	0.45	135	0.01228827	Mindong
120.685	26.845	0.05	0.414	56.304	0.008251498	Mindong
120.685	26.885	0.15	1.152	224.568	0.0260144	Mindong
120.685	26.895	0.05	0.378	113.4	0.010322147	Mindong
120.685	26.945	0.05	0.414	124.2	0.011305208	Mindong
120.685	26.955	0.1	0.846	188.856	0.020181007	Mindong
120.695	25.645	0.05	0.468	109.98	0.011596177	Minzhong
120.695	25.655	0.15	1.224	287.64	0.030328462	Minzhong
120.695	25.745	0.05	0.378	88.83	0.009366143	Minzhong
120.695	25.755	0.05	0.414	97.29	0.010258156	Minzhong
120.695	25.765	0.2	1.638	384.93	0.040586619	Minzhong
120.695	25.775	0.1	0.756	177.66	0.018732286	Minzhong
120.695	25.785	0.05	0.432	101.52	0.010704163	Minzhong
120.695	25.835	0.15	1.08	253.8	0.026760408	Minzhong
120.695	25.845	0.1	0.756	177.66	0.018732286	Minzhong
120.695	25.855	0.15	1.188	279.18	0.029436449	Minzhong
120.695	25.865	0.15	1.152	270.72	0.028544435	Minzhong
120.695	25.875	0.25	2.034	477.99	0.050398768	Minzhong
120.695	25.885	0.1	0.81	190.35	0.020070306	Minzhong
120.695	25.895	0.1	0.774	181.89	0.019178292	Minzhong
120.695	25.905	0.25	2.106	494.91	0.052182795	Minzhong
120.695	25.915	0.35	2.916	685.26	0.072253101	Minzhong
120.695	25.925	0.35	2.898	681.03	0.071807095	Minzhong
120.695	25.935	0.2	1.692	397.62	0.041924639	Minzhong
120.695	25.945	0.35	2.718	638.73	0.067347027	Minzhong
120.695	25.955	0.2	1.584	372.24	0.039248598	Minzhong
120.695	25.965	0.15	1.08	253.8	0.026760408	Minzhong
120.695	25.975	0.15	1.134	266.49	0.028098428	Minzhong
120.695	25.985	0.1	0.774	181.89	0.019178292	Minzhong
120.695	25.995	0.15	1.188	279.18	0.029436449	Minzhong
120.695	26.005	0.1	0.792	186.12	0.019624299	Mindong
120.695	26.325	0.05	0.252	34.272	0.005022651	Mindong
120.695	26.335	0.55	3.024	671.3928062	0.072461878	Mindong
120.695	26.345	7.7	42.912	10662.60602	1.081445057	Mindong
120.695	26.355	4.65	26.964	6433.880426	0.670069056	Mindong
120.695	26.485	0.05	0.396	93.06	0.00981215	Mindong
120.695	26.845	0.05	0.45	135	0.01228827	Mindong
120.695	26.855	0.05	0.432	129.6	0.011796739	Mindong
120.695	26.875	0.1	0.864	259.2	0.023593478	Mindong
120.695	26.895	0.2	1.728	450.504	0.044133246	Mindong
120.695	26.905	0.15	1.224	299.304	0.030370383	Mindong
120.695	26.915	0.05	0.432	129.6	0.011796739	Mindong
120.695	26.925	0.1	0.882	264.6	0.024085009	Mindong
120.695	26.935	0.1	0.81	178.056	0.019197945	Mindong
120.695	26.945	0.05	0.45	135	0.01228827	Mindong
120.695	27.095	0.15	0.9	270	0.02457654	Wentai
120.695	27.255	0.05	0.342	62.928	0.007687897	Wentai
120.705	25.645	0.05	0.468	109.98	0.011596177	Minzhong
120.705	25.665	0.15	1.17	274.95	0.028990442	Minzhong
120.705	25.675	0.15	1.098	258.03	0.027206415	Minzhong
120.705	25.685	0.1	0.792	186.12	0.019624299	Minzhong
120.705	25.765	0.05	0.378	88.83	0.009366143	Minzhong
120.705	25.775	0.05	0.36	84.6	0.008920136	Minzhong
120.705	25.785	0.1	0.684	160.74	0.016948258	Minzhong
120.705	25.795	0.15	1.26	296.1	0.031220476	Minzhong
120.705	25.805	0.1	0.81	190.35	0.020070306	Minzhong
120.705	25.815	0.1	0.72	169.2	0.017840272	Minzhong
120.705	25.825	0.15	1.224	287.64	0.030328462	Minzhong
120.705	25.835	0.15	1.152	270.72	0.028544435	Minzhong
120.705	25.845	0.05	0.342	80.37	0.008474129	Minzhong
120.705	25.855	0.25	1.926	452.61	0.047722727	Minzhong
120.705	25.865	0.25	1.8	423	0.04460068	Minzhong
120.705	25.875	0.15	1.098	258.03	0.027206415	Minzhong
120.705	25.885	0.25	1.872	439.92	0.046384707	Minzhong
120.705	25.895	0.3	2.448	575.28	0.060656925	Minzhong
120.705	25.905	0.1	0.828	194.58	0.020516313	Minzhong
120.705	25.955	0.1	0.828	194.58	0.020516313	Minzhong
120.705	25.965	0.1	0.774	181.89	0.019178292	Minzhong
120.705	25.975	0.15	1.17	274.95	0.028990442	Minzhong
120.705	25.985	0.1	0.81	190.35	0.020070306	Minzhong
120.705	25.995	0.15	1.188	279.18	0.029436449	Minzhong
120.705	26.005	0.2	1.602	376.47	0.039694605	Mindong
120.705	26.015	0.3	2.394	562.59	0.059318904	Mindong
120.705	26.025	0.3	2.232	524.52	0.055304843	Mindong
120.705	26.035	0.05	0.396	93.06	0.00981215	Mindong
120.705	26.335	1.2	7.38	1795.017608	0.183412741	Mindong
120.705	26.345	11.6	64.674	16074.20524	1.629534488	Mindong
120.705	26.355	7.55	42.588	10018.92604	1.053400982	Mindong
120.705	26.365	0.45	2.7	657.1044053	0.067672402	Mindong
120.705	26.375	0.05	0.306	76.5	0.007771154	Mindong
120.705	26.545	0.2	0.972	214.848	0.023090642	Mindong
120.705	26.875	0.05	0.45	135	0.01228827	Mindong
120.705	26.895	0.15	1.044	248.256	0.025587846	Mindong
120.705	26.975	0.15	0.792	157.896	0.018042564	Mindong
120.705	26.985	0.2	1.296	273.672	0.030212186	Mindong
120.705	27.105	0.05	0.234	70.2	0.0063899	Wentai
120.715	25.645	0.15	1.26	296.1	0.031220476	Minzhong
120.715	25.655	0.2	1.512	355.32	0.037464571	Minzhong
120.715	25.695	0.1	0.828	194.58	0.020516313	Minzhong
120.715	25.705	0.1	0.738	173.43	0.018286279	Minzhong
120.715	25.715	0.05	0.414	97.29	0.010258156	Minzhong
120.715	25.725	0.1	0.81	190.35	0.020070306	Minzhong
120.715	25.775	0.15	1.098	258.03	0.027206415	Minzhong
120.715	25.805	0.1	0.36	72.72	0.008398782	Minzhong
120.715	25.815	0.25	1.044	210.888	0.024356468	Minzhong
120.715	25.895	0.15	1.17	274.95	0.028990442	Minzhong
120.715	25.905	0.1	0.756	177.66	0.018732286	Minzhong
120.715	26.175	0.25	1.188	239.976	0.027715981	Mindong
120.715	26.185	0.2	1.098	221.796	0.025616285	Mindong
120.715	26.195	0.05	0.27	54.54	0.006299087	Mindong
120.715	26.335	1.7	10.656	2924.906414	0.278673261	Mindong
120.715	26.345	12.65	68.886	17029.24924	1.73192577	Mindong
120.715	26.355	6.95	38.718	9014.576414	0.953864883	Mindong
120.715	26.365	0.85	4.95	1236.625213	0.125403131	Mindong
120.715	26.375	0.15	0.936	234	0.023770589	Mindong
120.715	26.385	0.1	0.666	166.5	0.016913688	Mindong
120.715	26.895	0.25	1.962	520.704	0.050523146	Mindong
120.715	26.905	0.15	1.08	208.872	0.024313817	Mindong
120.715	26.915	0.3	1.386	244.584	0.03014721	Mindong
120.715	26.925	0.1	0.702	210.6	0.019169701	Mindong
120.715	26.935	0.25	1.386	294.768	0.0324043	Mindong
120.715	27.105	1.05	5.04	685.44	0.100453017	Wentai
120.715	27.115	0.1	0.468	140.4	0.012779801	Wentai
120.725	25.665	0.3	2.286	537.21	0.056642863	Minzhong
120.725	25.675	0.15	1.188	279.18	0.029436449	Minzhong
120.725	25.685	0.1	0.828	194.58	0.020516313	Minzhong
120.725	25.695	0.1	0.738	173.43	0.018286279	Minzhong
120.725	25.705	0.1	0.756	177.66	0.018732286	Minzhong
120.725	25.735	0.2	1.584	372.24	0.039248598	Minzhong
120.725	25.785	0.15	1.026	241.11	0.025422388	Minzhong
120.725	25.795	0.2	1.404	329.94	0.03478853	Minzhong
120.725	25.805	0.15	1.062	249.57	0.026314401	Minzhong
120.725	25.815	0.25	1.512	341.658	0.036865014	Minzhong
120.725	25.825	0.35	1.782	383.724	0.042616679	Minzhong
120.725	25.835	0.15	1.098	258.03	0.027206415	Minzhong
120.725	25.845	0.1	0.72	169.2	0.017840272	Minzhong
120.725	25.905	0.05	0.378	88.83	0.009366143	Minzhong
120.725	25.915	0.05	0.468	109.98	0.011596177	Minzhong
120.725	26.175	0.2	1.008	203.616	0.02351659	Mindong
120.725	26.185	0.1	0.504	101.808	0.011758295	Mindong
120.725	26.195	0.35	1.8	374.832	0.042501261	Mindong
120.725	26.205	0.5	2.682	560.772	0.063429519	Mindong
120.725	26.275	0.05	0.27	63.45	0.006690102	Mindong
120.725	26.285	0.55	2.988	715.0212054	0.074400016	Mindong
120.725	26.295	0.85	4.68	1307.743207	0.123213318	Mindong
120.725	26.305	0.85	4.554	1309.053606	0.12119982	Mindong
120.725	26.315	0.9	4.824	1344.758406	0.127042787	Mindong
120.725	26.325	0.95	5.076	1405.717203	0.133142846	Mindong
120.725	26.335	3.35	19.926	5369.274013	0.517663311	Mindong
120.725	26.345	14.4	79.218	19980.66965	2.007694652	Mindong
120.725	26.355	7.4	41.058	9798.674414	1.019759839	Mindong
120.725	26.365	1.45	7.92	1972.969216	0.200478695	Mindong
120.725	26.385	0.2	1.242	310.5	0.031541743	Mindong
120.725	26.515	0.05	0.324	97.2	0.008847554	Mindong
120.725	26.895	0.1	0.846	253.8	0.023101947	Mindong
120.725	26.925	0.15	1.134	295.92	0.02897489	Mindong
120.725	27.105	0.15	0.72	97.92	0.014350431	Wentai
120.725	27.115	0.15	0.684	205.2	0.01867817	Wentai
120.725	27.285	0.05	0.342	62.928	0.007687897	Wentai
120.735	25.675	0.15	1.242	291.87	0.030774469	Minzhong
120.735	25.685	0.05	0.378	88.83	0.009366143	Minzhong
120.735	25.695	0.1	0.81	190.35	0.020070306	Minzhong
120.735	25.715	0.15	1.116	262.26	0.027652422	Minzhong
120.735	25.725	0.1	0.738	173.43	0.018286279	Minzhong
120.735	25.735	0.1	0.756	177.66	0.018732286	Minzhong
120.735	25.745	0.15	1.224	287.64	0.030328462	Minzhong
120.735	25.775	0.1	0.828	194.58	0.020516313	Minzhong
120.735	25.785	0.15	1.134	266.49	0.028098428	Minzhong
120.735	25.795	0.1	0.702	164.97	0.017394265	Minzhong
120.735	25.805	0.2	1.53	359.55	0.037910578	Minzhong
120.735	25.815	0.3	2.322	545.67	0.057534877	Minzhong
120.735	25.825	0.25	1.944	456.84	0.048168734	Minzhong
120.735	25.835	0.15	1.152	270.72	0.028544435	Minzhong
120.735	25.845	0.2	1.494	351.09	0.037018564	Minzhong
120.735	25.855	0.2	1.566	368.01	0.038802591	Minzhong
120.735	25.865	0.25	1.926	452.61	0.047722727	Minzhong
120.735	25.875	0.2	1.548	363.78	0.038356585	Minzhong
120.735	25.885	0.3	2.304	541.44	0.05708887	Minzhong
120.735	25.895	0.25	1.926	452.61	0.047722727	Minzhong
120.735	25.905	0.3	2.322	545.67	0.057534877	Minzhong
120.735	25.915	0.15	1.17	274.95	0.028990442	Minzhong
120.735	25.925	0.45	3.564	837.54	0.088309346	Minzhong
120.735	25.935	0.1	0.846	198.81	0.02096232	Minzhong
120.735	26.185	0.15	0.72	145.44	0.016797564	Mindong
120.735	26.195	0.2	1.062	214.524	0.024776407	Mindong
120.735	26.205	0.15	0.81	170.1	0.019189962	Mindong
120.735	26.215	0.6	3.258	684.9	0.077218813	Mindong
120.735	26.225	0.4	2.16	455.76	0.051270799	Mindong
120.735	26.265	0.2	1.224	450.99	0.036111794	Mindong
120.735	26.275	0.6	3.366	1023.976807	0.091820354	Mindong
120.735	26.285	0.25	1.548	582.458402	0.046166866	Mindong
120.735	26.315	0.15	0.918	229.5	0.023313462	Mindong
120.735	26.325	0.75	4.032	1026.446403	0.103111659	Mindong
120.735	26.335	1.65	8.928	2410.092002	0.232420464	Mindong
120.735	26.345	7.9	46.422	11646.87482	1.173958693	Mindong
120.735	26.355	4.85	27.972	6488.229612	0.688867708	Mindong
120.735	26.365	0.9	5.724	1346.814	0.14181459	Mindong
120.735	26.375	0.15	0.954	227.268	0.023744277	Mindong
120.735	26.395	0.1	0.666	166.5	0.016913688	Mindong
120.735	26.895	0.15	1.224	308.16	0.030768694	Mindong
120.735	26.905	0.25	1.926	444.96	0.046619144	Mindong
120.735	26.915	0.3	2.124	457.128	0.049901662	Mindong
120.735	26.925	0.4	3.042	664.632	0.071916022	Mindong
120.735	26.935	0.5	3.942	922.824	0.095961482	Mindong
120.735	26.945	0.15	1.188	356.4	0.032441032	Mindong
120.745	25.685	0.1	0.828	194.58	0.020516313	Minzhong
120.745	25.695	0.15	1.188	279.18	0.029436449	Minzhong
120.745	25.705	0.3	2.286	537.21	0.056642863	Minzhong
120.745	25.715	0.2	1.512	355.32	0.037464571	Minzhong
120.745	25.735	0.05	0.342	80.37	0.008474129	Minzhong
120.745	25.745	0.15	1.062	249.57	0.026314401	Minzhong
120.745	25.755	0.2	1.548	363.78	0.038356585	Minzhong
120.745	25.765	0.25	1.836	431.46	0.045492693	Minzhong
120.745	25.775	0.2	1.512	355.32	0.037464571	Minzhong
120.745	25.785	0.05	0.378	88.83	0.009366143	Minzhong
120.745	25.795	0.2	1.44	338.4	0.035680544	Minzhong
120.745	25.805	0.15	1.044	245.34	0.025868394	Minzhong
120.745	25.835	0.15	1.17	274.95	0.028990442	Minzhong
120.745	25.845	0.15	1.188	279.18	0.029436449	Minzhong
120.745	25.855	0.15	1.224	287.64	0.030328462	Minzhong
120.745	25.935	0.15	1.188	279.18	0.029436449	Minzhong
120.745	26.195	0.05	0.27	54.54	0.006299087	Mindong
120.745	26.215	0.05	0.288	58.176	0.006719026	Mindong
120.745	26.225	0.25	1.314	271.908	0.030948257	Mindong
120.745	26.235	0.6	3.312	695.376	0.078459117	Mindong
120.745	26.245	0.4	2.124	454.536	0.050704109	Mindong
120.745	26.335	0.3	1.62	340.902	0.038394076	Mindong
120.745	26.345	1.6	8.01	1624.824	0.187177648	Mindong
120.745	26.355	2.55	12.15	2461.752	0.283792665	Mindong
120.745	26.365	2.95	14.634	2973.348	0.342191029	Mindong
120.745	26.375	2.7	14.274	2902.788	0.333889814	Mindong
120.745	26.385	2.35	12.204	2465.208	0.284718711	Mindong
120.745	26.395	1.85	8.856	1788.912	0.206610038	Mindong
120.745	26.405	0.6	3.366	679.932	0.078528612	Mindong
120.745	26.415	0.15	0.954	192.708	0.022256772	Mindong
120.745	26.945	0.3	2.394	517.464	0.056345234	Mindong
120.745	26.955	0.4	3.186	696.024	0.075317189	Mindong
120.745	26.965	0.15	1.152	345.6	0.031457971	Mindong
120.745	27.105	0.2	1.026	228.096	0.024432465	Wentai
120.755	25.705	0.1	0.72	169.2	0.017840272	Minzhong
120.755	25.715	0.3	2.34	549.9	0.057980884	Minzhong
120.755	25.725	0.4	3.06	719.1	0.075821156	Minzhong
120.755	25.735	0.2	1.512	355.32	0.037464571	Minzhong
120.755	25.745	0.15	1.17	274.95	0.028990442	Minzhong
120.755	25.755	0.15	1.152	270.72	0.028544435	Minzhong
120.755	25.765	0.1	0.828	194.58	0.020516313	Minzhong
120.755	25.805	0.1	0.756	177.66	0.018732286	Minzhong
120.755	25.815	0.05	0.342	80.37	0.008474129	Minzhong
120.755	25.865	0.15	1.17	274.95	0.028990442	Minzhong
120.755	25.875	0.1	0.774	181.89	0.019178292	Minzhong
120.755	25.885	0.15	1.17	274.95	0.028990442	Minzhong
120.755	25.895	0.15	1.134	266.49	0.028098428	Minzhong
120.755	25.905	0.1	0.846	198.81	0.02096232	Minzhong
120.755	25.915	0.15	1.26	296.1	0.031220476	Minzhong
120.755	25.925	0.15	1.332	313.02	0.033004503	Minzhong
120.755	25.935	0.25	2.07	486.45	0.051290782	Minzhong
120.755	25.945	0.1	0.828	194.58	0.020516313	Minzhong
120.755	25.955	0.1	0.756	177.66	0.018732286	Minzhong
120.755	25.965	0.05	0.378	88.83	0.009366143	Minzhong
120.755	25.975	0.15	1.278	300.33	0.031666483	Minzhong
120.755	26.215	0.25	1.386	279.972	0.032335311	Mindong
120.755	26.235	0.05	0.27	54.54	0.006299087	Mindong
120.755	26.245	0.15	0.81	163.62	0.01889726	Mindong
120.755	26.255	0.2	1.224	261.936	0.029219317	Mindong
120.755	26.325	0.25	1.458	294.516	0.034015067	Mindong
120.755	26.335	0.45	2.358	476.316	0.055012022	Mindong
120.755	26.345	0.95	5.184	1047.168	0.120942461	Mindong
120.755	26.355	2.15	11.124	2247.048	0.259522365	Mindong
120.755	26.365	1.85	10.458	2126.124	0.244594113	Mindong
120.755	26.375	2.05	11.718	2383.884	0.274141381	Mindong
120.755	26.385	2.05	11.574	2337.948	0.270020842	Mindong
120.755	26.395	1.7	9.468	1912.536	0.220887967	Mindong
120.755	26.405	1.6	8.046	1625.292	0.187712778	Mindong
120.755	26.415	1.6	8.01	1618.02	0.1868729	Mindong
120.755	26.425	1	5.31	1072.62	0.123882035	Mindong
120.755	26.435	0.8	4.32	872.64	0.100785384	Mindong
120.755	26.445	0.5	2.7	545.4	0.062990865	Mindong
120.755	26.455	0.25	1.242	250.884	0.028975798	Mindong
120.755	26.465	0.05	0.108	21.816	0.002519635	Mindong
120.755	26.955	0.05	0.414	56.304	0.008251498	Mindong
120.755	26.965	0.4	2.97	645.984	0.070082669	Mindong
120.755	26.975	0.45	3.186	734.4	0.077043199	Mindong
120.755	26.985	0.2	1.242	331.272	0.032056844	Mindong
120.755	26.995	0.05	0.414	56.304	0.008251498	Mindong
120.755	27.105	0.15	0.702	130.896	0.01558491	Wentai
120.755	27.325	0.05	0.36	66.24	0.008092523	Wentai
120.765	25.725	0.1	0.774	181.89	0.019178292	Minzhong
120.765	25.735	0.25	1.926	452.61	0.047722727	Minzhong
120.765	25.745	0.2	1.458	342.63	0.036126551	Minzhong
120.765	25.755	0.1	0.684	160.74	0.016948258	Minzhong
120.765	25.775	0.15	1.206	283.41	0.029882456	Minzhong
120.765	25.785	0.05	0.432	101.52	0.010704163	Minzhong
120.765	25.795	0.05	0.342	80.37	0.008474129	Minzhong
120.765	25.805	0.1	0.756	177.66	0.018732286	Minzhong
120.765	25.815	0.1	0.702	164.97	0.017394265	Minzhong
120.765	25.825	0.05	0.36	84.6	0.008920136	Minzhong
120.765	25.935	0.1	0.792	186.12	0.019624299	Minzhong
120.765	25.945	0.05	0.36	84.6	0.008920136	Minzhong
120.765	25.985	0.15	1.17	274.95	0.028990442	Minzhong
120.765	25.995	0.15	1.224	287.64	0.030328462	Minzhong
120.765	26.005	0.1	0.774	181.89	0.019178292	Mindong
120.765	26.015	0.15	1.134	266.49	0.028098428	Mindong
120.765	26.025	0.15	1.224	287.64	0.030328462	Mindong
120.765	26.035	0.05	0.342	80.37	0.008474129	Mindong
120.765	26.185	0.05	0.306	100.98	0.008679085	Mindong
120.765	26.225	0.2	1.098	221.796	0.025616285	Mindong
120.765	26.235	0.15	0.846	170.892	0.019737138	Mindong
120.765	26.245	0.1	0.576	116.352	0.013438051	Mindong
120.765	26.335	0.25	1.296	261.792	0.030235615	Mindong
120.765	26.355	0.4	2.07	418.14	0.048292997	Mindong
120.765	26.365	0.25	1.314	265.428	0.030655554	Mindong
120.765	26.375	0.85	4.41	890.82	0.10288508	Mindong
120.765	26.385	1.35	6.93	1399.86	0.161676554	Mindong
120.765	26.395	2.3	12.15	2483.784	0.284779467	Mindong
120.765	26.405	1.95	10.134	2047.068	0.236425714	Mindong
120.765	26.415	1.35	7.29	1472.58	0.170075336	Mindong
120.765	26.425	1	4.986	1007.172	0.116323131	Mindong
120.765	26.435	0.95	4.734	956.268	0.110443984	Mindong
120.765	26.445	0.65	3.492	705.384	0.081468186	Mindong
120.765	26.455	0.45	2.574	519.948	0.060051292	Mindong
120.765	26.945	0.25	1.656	369.864	0.039511722	Mindong
120.765	26.955	0.25	1.836	423.864	0.04442703	Mindong
120.765	26.965	0.3	2.16	464.976	0.050751954	Mindong
120.765	26.975	0.35	2.538	593.136	0.061737951	Mindong
120.765	26.985	0.7	5.22	1155.672	0.124088897	Mindong
120.765	26.995	0.55	3.294	749.088	0.079195764	Mindong
120.765	27.005	0.35	2.304	481.608	0.05348927	Wentai
120.765	27.015	0.2	1.458	378.36	0.037158594	Wentai
120.765	27.025	0.05	0.342	102.6	0.009339085	Wentai
120.765	27.105	0.2	1.152	251.136	0.02720933	Wentai
120.765	27.335	0.05	0.36	66.24	0.008092523	Wentai
120.775	25.745	0.1	0.846	198.81	0.02096232	Minzhong
120.775	25.755	0.15	1.206	283.41	0.029882456	Minzhong
120.775	25.765	0.15	1.116	262.26	0.027652422	Minzhong
120.775	25.775	0.25	1.962	461.07	0.048614741	Minzhong
120.775	25.785	0.3	2.394	562.59	0.059318904	Minzhong
120.775	25.795	0.35	2.7	634.5	0.06690102	Minzhong
120.775	25.805	0.15	1.134	266.49	0.028098428	Minzhong
120.775	25.815	0.15	1.242	291.87	0.030774469	Minzhong
120.775	25.825	0.3	2.34	549.9	0.057980884	Minzhong
120.775	25.945	0.15	1.134	266.49	0.028098428	Minzhong
120.775	26.035	0.1	0.81	190.35	0.020070306	Mindong
120.775	26.045	0.15	1.242	291.87	0.030774469	Mindong
120.775	26.055	0.15	1.116	262.26	0.027652422	Mindong
120.775	26.065	0.1	0.9	211.5	0.02230034	Mindong
120.775	26.075	0.1	0.756	177.66	0.018732286	Mindong
120.775	26.085	0.15	1.134	266.49	0.028098428	Mindong
120.775	26.095	0.1	0.792	186.12	0.019624299	Mindong
120.775	26.175	0.05	0.342	112.86	0.009700154	Mindong
120.775	26.235	0.15	0.882	178.164	0.020577016	Mindong
120.775	26.245	0.05	0.27	54.54	0.006299087	Mindong
120.775	26.265	0.2	1.134	370.44	0.031778731	Mindong
120.775	26.275	0.1	0.396	113.4936024	0.010618791	Mindong
120.775	26.285	0.35	1.8	363.6	0.04199391	Mindong
120.775	26.295	0.8	4.158	1070.182803	0.105896499	Mindong
120.775	26.305	1.1	5.742	1486.767606	0.146581711	Mindong
120.775	26.315	1	5.346	1421.182806	0.137908557	Mindong
120.775	26.325	0.85	4.662	1171.807203	0.117710013	Mindong
120.775	26.335	0.6	3.438	731.304	0.081824566	Mindong
120.775	26.345	0.55	2.88	615.024	0.068650047	Mindong
120.775	26.355	0.6	3.06	667.422	0.073553266	Mindong
120.775	26.365	0.45	2.268	493.182	0.054450321	Mindong
120.775	26.375	0.55	2.826	676.638	0.070208534	Mindong
120.775	26.385	1.15	5.958	1525.788	0.15160889	Mindong
120.775	26.395	0.9	5.202	1233.108	0.128581687	Mindong
120.775	26.405	1.5	7.812	1627.056	0.184424974	Mindong
120.775	26.415	0.65	3.636	734.472	0.084827698	Mindong
120.775	26.425	0.15	0.72	145.44	0.016797564	Mindong
120.775	26.435	0.2	1.044	210.888	0.024356468	Mindong
120.775	26.445	0.2	0.936	189.072	0.021836833	Mindong
120.775	26.455	0.55	2.466	498.132	0.057531657	Mindong
120.775	26.465	0.1	0.504	101.808	0.011758295	Mindong
120.775	26.535	0.05	0.414	97.29	0.010258156	Mindong
120.775	26.845	0.05	0.378	76.356	0.008818721	Mindong
120.775	26.935	0.05	0.432	129.6	0.011796739	Mindong
120.775	26.945	0.4	1.998	439.992	0.047390337	Mindong
120.775	26.985	0.2	1.692	374.76	0.040229244	Mindong
120.775	26.995	0.45	3.564	865.512	0.088161966	Mindong
120.775	27.005	0.35	2.664	737.208	0.069958387	Wentai
120.775	27.015	0.6	3.852	771.84	0.087927487	Wentai
120.775	27.025	0.1	0.774	167.256	0.018214884	Wentai
120.775	27.035	0.15	1.206	299.808	0.030144393	Wentai
120.775	27.045	0.05	0.396	118.8	0.010813677	Wentai
120.775	27.345	0.05	0.36	66.24	0.008092523	Wentai
120.785	25.795	0.1	0.738	173.43	0.018286279	Minzhong
120.785	25.805	0.15	1.278	300.33	0.031666483	Minzhong
120.785	25.825	0.05	0.342	80.37	0.008474129	Minzhong
120.785	25.835	0.2	1.566	368.01	0.038802591	Minzhong
120.785	25.845	0.25	1.98	465.3	0.049060748	Minzhong
120.785	25.855	0.05	0.396	93.06	0.00981215	Minzhong
120.785	25.945	0.1	0.864	203.04	0.021408326	Minzhong
120.785	25.955	0.05	0.342	80.37	0.008474129	Minzhong
120.785	26.095	0.05	0.378	88.83	0.009366143	Mindong
120.785	26.105	0.15	1.242	291.87	0.030774469	Mindong
120.785	26.115	0.1	0.72	169.2	0.017840272	Mindong
120.785	26.245	0.2	1.062	214.524	0.024776407	Mindong
120.785	26.265	0.25	1.296	343.764	0.033379592	Mindong
120.785	26.275	0.75	4.014	1115.949605	0.105429041	Mindong
120.785	26.285	0.7	3.69	1081.476007	0.099105368	Mindong
120.785	26.295	0.2	1.026	320.5872048	0.02840264	Mindong
120.785	26.325	0.15	0.9	292.6404036	0.025297878	Mindong
120.785	26.335	0.5	2.898	919.6020071	0.080348321	Mindong
120.785	26.345	0.65	3.42	972.6228067	0.090569773	Mindong
120.785	26.355	0.8	4.284	1163.448007	0.111320212	Mindong
120.785	26.365	0.6	3.474	1044.637206	0.094066069	Mindong
120.785	26.375	0.55	2.916	832.1292065	0.07737382	Mindong
120.785	26.385	0.4	2.358	604.4256068	0.060351798	Mindong
120.785	26.395	0.65	3.726	1058.022007	0.099200672	Mindong
120.785	26.405	0.75	4.14	1161.36	0.109182907	Mindong
120.785	26.415	1.2	6.156	1305.99	0.14637831	Mindong
120.785	26.425	1.05	5.562	1176.498	0.132103237	Mindong
120.785	26.435	0.8	4.212	863.406	0.098822307	Mindong
120.785	26.445	0.45	2.322	469.044	0.054172144	Mindong
120.785	26.455	0.55	2.574	519.948	0.060051292	Mindong
120.785	26.545	0.15	1.062	249.57	0.026314401	Mindong
120.785	26.555	0.1	0.702	164.97	0.017394265	Mindong
120.785	26.565	0.05	0.36	84.6	0.008920136	Mindong
120.785	26.575	0.15	1.044	245.34	0.025868394	Mindong
120.785	26.585	0.1	0.738	173.43	0.018286279	Mindong
120.785	26.595	0.1	0.72	169.2	0.017840272	Mindong
120.785	26.605	0.15	1.098	258.03	0.027206415	Mindong
120.785	26.615	0.15	1.08	253.8	0.026760408	Mindong
120.785	26.625	0.1	0.756	177.66	0.018732286	Mindong
120.785	26.635	0.05	0.378	88.83	0.009366143	Mindong
120.785	26.985	0.15	1.152	292.464	0.02906811	Mindong
120.785	26.995	0.4	2.97	660.744	0.070746519	Mindong
120.785	27.005	0.15	1.098	208.368	0.024539808	Wentai
120.785	27.015	0.4	2.52	505.08	0.05752886	Wentai
120.785	27.025	0.25	1.674	227.664	0.033364752	Wentai
120.785	27.035	0.15	1.17	159.12	0.02331945	Wentai
120.785	27.065	0.05	0.396	53.856	0.007892737	Wentai
120.785	27.075	0.1	0.81	110.16	0.016144235	Wentai
120.795	25.815	0.2	1.512	355.32	0.037464571	Minzhong
120.795	25.955	0.1	0.738	173.43	0.018286279	Minzhong
120.795	26.335	0.15	0.792	159.984	0.01847732	Mindong
120.795	26.385	0.2	0.846	170.892	0.019737138	Mindong
120.795	26.395	0.25	1.386	304.3368018	0.033339042	Mindong
120.795	26.405	0.55	3.114	824.6376068	0.080517468	Mindong
120.795	26.415	0.9	4.986	1362.524404	0.130438396	Mindong
120.795	26.425	0.35	1.746	378.612	0.041849721	Mindong
120.795	26.435	0.4	2.106	473.85	0.051271764	Mindong
120.795	26.445	0.6	2.988	659.952	0.072205931	Mindong
120.795	26.455	0.3	1.422	321.048	0.034667763	Mindong
120.795	26.945	0.15	1.152	230.472	0.02627994	Mindong
120.795	26.955	0.45	2.736	501.984	0.060373519	Mindong
120.795	26.965	0.2	1.53	326.16	0.035805467	Mindong
120.795	26.975	0.1	0.774	176.112	0.018613194	Mindong
120.795	26.985	0.25	2.016	409.968	0.046288628	Mindong
120.795	26.995	0.1	0.648	88.128	0.012915388	Mindong
120.795	27.035	0.3	1.746	402.768	0.042234916	Wentai
120.795	27.115	0.05	0.306	41.616	0.006098933	Wentai
120.805	25.825	0.1	0.81	190.35	0.020070306	Minzhong
120.805	25.835	0.1	0.828	194.58	0.020516313	Minzhong
120.805	25.935	0.05	0.36	84.6	0.008920136	Minzhong
120.805	25.955	0.15	1.134	266.49	0.028098428	Minzhong
120.805	26.105	0.15	0.882	119.952	0.017579278	Mindong
120.805	26.115	0.05	0.27	36.72	0.005381412	Mindong
120.805	26.405	0.1	0.558	112.716	0.013018112	Mindong
120.805	26.415	0.3	1.656	384.7644036	0.040704594	Mindong
120.805	26.425	0.7	3.78	947.6244069	0.09593254	Mindong
120.805	26.435	0.6	2.988	688.248	0.073354276	Mindong
120.805	26.445	0.55	2.754	660.42	0.068465633	Mindong
120.805	26.455	0.85	4.194	1068.048	0.106518174	Mindong
120.805	26.465	0.25	1.26	282.816	0.03064161	Mindong
120.805	26.935	0.05	0.396	118.8	0.010813677	Mindong
120.805	26.945	0.15	0.648	161.928	0.016234638	Mindong
120.805	26.965	0.05	0.396	118.8	0.010813677	Mindong
120.805	26.975	0.25	1.944	453.312	0.047243445	Mindong
120.805	26.985	0.25	1.89	383.976	0.043378992	Mindong
120.805	26.995	0.05	0.378	51.408	0.007533976	Mindong
120.805	27.155	0.1	0.774	105.264	0.015426713	Wentai
120.805	27.165	0.1	0.81	110.16	0.016144235	Wentai
120.805	27.175	0.05	0.396	53.856	0.007892737	Wentai
120.815	25.835	0.05	0.396	93.06	0.00981215	Minzhong
120.815	25.845	0.05	0.396	93.06	0.00981215	Minzhong
120.815	25.945	0.15	1.08	253.8	0.026760408	Minzhong
120.815	25.955	0.15	1.044	245.34	0.025868394	Minzhong
120.815	25.965	0.25	1.872	439.92	0.046384707	Minzhong
120.815	26.395	0.05	0.306	61.812	0.007138965	Mindong
120.815	26.405	0.05	0.216	43.632	0.005039269	Mindong
120.815	26.435	0.1	0.522	130.5	0.013256674	Mindong
120.815	26.445	0.2	1.08	270	0.027427602	Mindong
120.815	26.455	0.2	0.936	301.5	0.026121378	Mindong
120.815	26.465	1.05	5.274	1410.624	0.136360221	Mindong
120.815	26.475	0.15	0.738	164.52	0.017895263	Mindong
120.815	26.985	0.05	0.414	124.2	0.011305208	Mindong
120.815	26.995	0.25	2.016	474.912	0.049209568	Mindong
120.815	27.005	0.2	1.656	369.864	0.039511722	Wentai
120.815	27.015	0.25	2.178	653.4	0.059475226	Wentai
120.815	27.025	0.2	1.746	455.904	0.044624776	Wentai
120.815	27.035	0.25	2.16	648	0.058983695	Wentai
120.815	27.045	0.5	4.248	1073.664	0.106972906	Wentai
120.815	27.055	0.35	3.006	901.8	0.082085642	Wentai
120.815	27.065	0.2	1.728	453.456	0.044266016	Wentai
120.815	27.105	0.15	0.954	233.064	0.023661272	Wentai
120.815	27.175	0.1	0.774	105.264	0.015426713	Wentai
120.815	27.185	0.1	0.702	95.472	0.01399167	Wentai
120.815	27.385	0.05	0.342	62.928	0.007687897	Wentai
120.825	25.855	0.05	0.396	93.06	0.00981215	Minzhong
120.825	25.865	0.15	1.17	274.95	0.028990442	Minzhong
120.825	25.935	0.15	1.242	291.87	0.030774469	Minzhong
120.825	25.965	0.2	1.602	376.47	0.039694605	Minzhong
120.825	25.975	0.15	1.062	249.57	0.026314401	Minzhong
120.825	25.985	0.15	1.026	241.11	0.025422388	Minzhong
120.825	25.995	0.1	0.684	160.74	0.016948258	Minzhong
120.825	26.005	0.1	0.684	160.74	0.016948258	Mindong
120.825	26.015	0.05	0.342	80.37	0.008474129	Mindong
120.825	26.075	1.85	9.072	1233.792	0.180815431	Mindong
120.825	26.295	0.05	0.27	54.54	0.006299087	Mindong
120.825	26.395	0.15	0.594	119.988	0.01385799	Mindong
120.825	26.405	0.5	2.25	454.5	0.052492388	Mindong
120.825	26.415	0.2	0.954	192.708	0.022256772	Mindong
120.825	26.425	0.25	1.152	232.704	0.026876102	Mindong
120.825	26.435	0.25	1.134	229.068	0.026456163	Mindong
120.825	26.445	0.25	1.206	255.708	0.028656546	Mindong
120.825	26.455	0.45	2.322	522.612	0.056477775	Mindong
120.825	26.465	0.45	2.142	466.812	0.051457524	Mindong
120.825	26.475	1.2	5.868	1520.568	0.149739322	Mindong
120.825	26.485	0.15	0.936	189.072	0.021836833	Mindong
120.825	26.495	0.25	1.188	239.976	0.027715981	Mindong
120.825	26.505	0.1	0.504	101.808	0.011758295	Mindong
120.825	26.925	0.05	0.342	46.512	0.006816455	Mindong
120.825	27.015	0.15	1.026	239.904	0.024963545	Wentai
120.825	27.025	0.3	2.43	528.264	0.057328296	Wentai
120.825	27.035	0.25	1.944	459.216	0.047508985	Wentai
120.825	27.045	0.1	0.828	183.456	0.019689476	Wentai
120.825	27.055	0.5	3.798	723.168	0.084992425	Wentai
120.825	27.065	0.6	4.95	1290.168	0.126408147	Wentai
120.825	27.075	0.5	3.528	854.712	0.087178904	Wentai
120.825	27.085	0.15	0.918	275.4	0.02506807	Wentai
120.825	27.095	0.4	1.962	390.816	0.044681265	Wentai
120.825	27.105	0.2	0.972	217.8	0.023223412	Wentai
120.825	27.195	0.15	0.99	134.64	0.019731843	Wentai
120.835	25.875	0.15	1.296	304.56	0.032112489	Minzhong
120.835	25.885	0.05	0.396	93.06	0.00981215	Minzhong
120.835	25.895	0.05	0.468	109.98	0.011596177	Minzhong
120.835	25.945	0.15	1.206	283.41	0.029882456	Minzhong
120.835	25.955	0.15	1.152	270.72	0.028544435	Minzhong
120.835	25.965	0.35	2.646	621.81	0.065562999	Minzhong
120.835	25.975	0.15	1.206	283.41	0.029882456	Minzhong
120.835	26.015	0.1	0.684	160.74	0.016948258	Mindong
120.835	26.025	0.15	1.044	245.34	0.025868394	Mindong
120.835	26.035	0.1	0.684	160.74	0.016948258	Mindong
120.835	26.075	3	15.588	2119.968	0.310686832	Mindong
120.835	26.085	0.05	0.414	56.304	0.008251498	Mindong
120.835	26.285	0.05	0.306	61.812	0.007138965	Mindong
120.835	26.295	0.15	0.792	159.984	0.01847732	Mindong
120.835	26.395	0.1	0.72	154.08	0.017187834	Mindong
120.835	26.405	0.1	0.486	98.172	0.011338356	Mindong
120.835	26.415	0.25	1.116	225.432	0.026036224	Mindong
120.835	26.475	0.45	2.196	606.672	0.05758634	Mindong
120.835	26.485	0.7	3.672	1027.328406	0.096770677	Mindong
120.835	26.915	0.1	0.468	140.4	0.012779801	Mindong
120.835	26.925	0.15	1.062	209.376	0.024087826	Mindong
120.835	27.065	0.05	0.396	53.856	0.007892737	Wentai
120.835	27.205	0.15	1.098	149.328	0.021884407	Wentai
120.835	27.235	0.1	0.684	205.2	0.01867817	Wentai
120.835	27.245	0.2	1.35	354.816	0.034607719	Wentai
120.835	27.255	0.1	0.846	185.904	0.020048237	Wentai
120.845	25.885	0.05	0.378	88.83	0.009366143	Minzhong
120.845	25.975	0.3	2.34	549.9	0.057980884	Minzhong
120.845	25.985	0.3	2.268	532.98	0.056196857	Minzhong
120.845	25.995	0.15	1.17	274.95	0.028990442	Minzhong
120.845	26.005	0.15	1.17	274.95	0.028990442	Mindong
120.845	26.035	0.05	0.36	84.6	0.008920136	Mindong
120.845	26.045	0.15	1.026	241.11	0.025422388	Mindong
120.845	26.055	0.05	0.342	80.37	0.008474129	Mindong
120.845	26.285	0.2	1.098	221.796	0.025616285	Mindong
120.845	26.395	0.1	0.504	107.856	0.012031484	Mindong
120.845	26.405	0.4	1.944	416.016	0.046407151	Mindong
120.845	26.415	0.55	2.754	586.116	0.065597113	Mindong
120.845	26.425	0.35	1.638	342.108	0.038721809	Mindong
120.845	26.485	1.4	6.516	1712.019608	0.167832974	Mindong
120.845	26.495	0.05	0.18	72	0.005511583	Mindong
120.845	26.885	0.05	0.45	135	0.01228827	Mindong
120.845	26.895	0.05	0.396	118.8	0.010813677	Mindong
120.845	26.905	0.05	0.45	135	0.01228827	Mindong
120.845	26.915	0.2	1.44	364.104	0.036268753	Mindong
120.845	27.155	0.1	0.684	143.208	0.01589	Wentai
120.845	27.185	0.05	0.198	26.928	0.003946369	Wentai
120.845	27.215	0.05	0.324	44.064	0.006457694	Wentai
120.845	27.225	0.05	0.342	46.512	0.006816455	Wentai
120.845	27.235	0.2	1.35	283.968	0.031421239	Wentai
120.855	25.925	0.1	0.9	211.5	0.02230034	Minzhong
120.855	25.955	0.15	1.17	274.95	0.028990442	Minzhong
120.855	25.965	0.15	1.332	313.02	0.033004503	Minzhong
120.855	25.975	0.4	3.168	744.48	0.078497197	Minzhong
120.855	25.985	0.45	3.51	824.85	0.086971326	Minzhong
120.855	25.995	0.3	2.358	554.13	0.058426891	Minzhong
120.855	26.005	0.3	2.448	575.28	0.060656925	Mindong
120.855	26.015	0.45	3.438	807.93	0.085187299	Mindong
120.855	26.025	0.3	2.376	558.36	0.058872897	Mindong
120.855	26.035	0.25	1.944	456.84	0.048168734	Mindong
120.855	26.045	0.35	2.7	634.5	0.06690102	Mindong
120.855	26.055	0.4	3.042	714.87	0.075375149	Mindong
120.855	26.065	0.35	2.664	626.04	0.066009006	Mindong
120.855	26.075	0.1	0.738	173.43	0.018286279	Mindong
120.855	26.275	0.15	0.846	170.892	0.019737138	Mindong
120.855	26.285	0.1	0.522	105.444	0.012178234	Mindong
120.855	26.425	0.45	2.16	448.416	0.05093907	Mindong
120.855	26.435	0.55	2.646	563.436	0.063038451	Mindong
120.855	26.445	0.5	2.34	500.76	0.055860459	Mindong
120.855	26.455	0.4	1.8	385.2	0.042969584	Mindong
120.855	26.465	0.5	2.412	516.168	0.057579243	Mindong
120.855	26.475	0.3	1.404	300.456	0.033516276	Mindong
120.855	26.485	0.7	3.168	721.638	0.077479171	Mindong
120.855	26.495	1.4	7.146	1852.056008	0.182814633	Mindong
120.855	26.505	0.1	0.396	158.4	0.012125482	Mindong
120.855	27.135	0.144444	0.728	147.056	0.016984204	Wentai
120.855	27.155	0.05	0.216	29.376	0.004305129	Wentai
120.855	27.165	0.1	0.792	107.712	0.015785474	Wentai
120.855	27.195	0.4	2.106	342.504	0.044497641	Wentai
120.855	27.205	0.35	1.89	333.792	0.041121902	Wentai
120.855	27.225	0.25	1.782	242.352	0.035517317	Wentai
120.855	27.235	0.1	0.81	183.96	0.019463485	Wentai
120.855	27.415	0.05	0.36	66.24	0.008092523	Wentai
120.865	25.935	0.15	1.206	283.41	0.029882456	Minzhong
120.865	25.945	0.15	1.206	283.41	0.029882456	Minzhong
120.865	25.955	0.05	0.378	88.83	0.009366143	Minzhong
120.865	25.975	0.05	0.396	93.06	0.00981215	Minzhong
120.865	25.985	0.15	1.152	270.72	0.028544435	Minzhong
120.865	25.995	0.15	1.08	253.8	0.026760408	Minzhong
120.865	26.005	0.1	0.684	160.74	0.016948258	Mindong
120.865	26.015	0.05	0.432	101.52	0.010704163	Mindong
120.865	26.025	0.25	1.854	435.69	0.0459387	Mindong
120.865	26.035	0.1	0.738	173.43	0.018286279	Mindong
120.865	26.045	0.15	1.26	296.1	0.031220476	Mindong
120.865	26.055	0.15	1.224	287.64	0.030328462	Mindong
120.865	26.065	0.25	1.872	439.92	0.046384707	Mindong
120.865	26.075	0.3	2.214	520.29	0.054858836	Mindong
120.865	26.085	0.4	3.024	710.64	0.074929142	Mindong
120.865	26.095	0.2	1.476	346.86	0.036572557	Mindong
120.865	26.105	0.15	1.116	262.26	0.027652422	Mindong
120.865	26.115	0.15	1.116	262.26	0.027652422	Mindong
120.865	26.125	0.15	1.152	270.72	0.028544435	Mindong
120.865	26.135	0.15	1.116	262.26	0.027652422	Mindong
120.865	26.145	0.1	0.756	177.66	0.018732286	Mindong
120.865	26.175	0.15	1.062	249.57	0.026314401	Mindong
120.865	26.185	0.05	0.36	84.6	0.008920136	Mindong
120.865	26.195	0.05	0.378	88.83	0.009366143	Mindong
120.865	26.275	0.1	0.468	94.536	0.010918417	Mindong
120.865	26.435	0.25	1.17	236.34	0.027296042	Mindong
120.865	26.445	0.1	0.45	90.9	0.010498478	Mindong
120.865	26.485	0.45	2.268	360.396	0.04779135	Mindong
120.865	26.495	1.05	5.382	1118.257202	0.126219425	Mindong
120.865	26.505	1.65	8.226	2007.392407	0.205009168	Mindong
120.865	26.515	0.5	2.52	660.78	0.064679337	Mindong
120.865	26.525	0.4	2.358	494.019	0.055753426	Mindong
120.865	26.535	0.4	2.16	428.76	0.050043353	Mindong
120.865	26.545	0.45	2.34	464.49	0.054213632	Mindong
120.865	26.555	0.05	0.306	60.741	0.007089475	Mindong
120.865	26.575	0.1	0.504	101.808	0.011758295	Mindong
120.865	26.585	0.25	1.134	229.068	0.026456163	Mindong
120.865	26.915	0.05	0.432	129.6	0.011796739	Mindong
120.865	26.935	0.05	0.414	124.2	0.011305208	Mindong
120.865	27.175	0.2	1.566	342.864	0.037054068	Wentai
120.865	27.185	0.25	2.07	556.056	0.053605101	Wentai
120.865	27.195	0.2	1.548	331.56	0.036296997	Wentai
120.865	27.205	0.35	1.746	314.208	0.038251816	Wentai
120.865	27.225	0.15	1.17	297.864	0.029559641	Wentai
120.865	27.235	0.1	0.648	88.128	0.012915388	Wentai
120.865	27.245	0.05	0.396	53.856	0.007892737	Wentai
120.865	27.415	0.05	0.36	66.24	0.008092523	Wentai
120.865	27.425	0.1	0.72	132.48	0.016185047	Wentai
120.875	25.945	0.05	0.342	80.37	0.008474129	Minzhong
120.875	25.955	0.25	1.854	435.69	0.0459387	Minzhong
120.875	25.965	0.2	1.548	363.78	0.038356585	Minzhong
120.875	25.975	0.05	0.36	84.6	0.008920136	Minzhong
120.875	25.995	0.1	0.738	173.43	0.018286279	Minzhong
120.875	26.005	0.1	0.774	181.89	0.019178292	Mindong
120.875	26.015	0.2	1.512	355.32	0.037464571	Mindong
120.875	26.025	0.5	3.87	909.45	0.095891462	Mindong
120.875	26.035	0.45	3.474	816.39	0.086079312	Mindong
120.875	26.045	0.3	2.394	562.59	0.059318904	Mindong
120.875	26.055	0.3	2.502	587.97	0.061994945	Mindong
120.875	26.065	0.15	1.26	296.1	0.031220476	Mindong
120.875	26.075	0.1	0.828	194.58	0.020516313	Mindong
120.875	26.085	0.15	1.188	279.18	0.029436449	Mindong
120.875	26.095	0.3	2.34	549.9	0.057980884	Mindong
120.875	26.105	0.1	0.81	190.35	0.020070306	Mindong
120.875	26.145	0.05	0.36	84.6	0.008920136	Mindong
120.875	26.155	0.15	1.08	253.8	0.026760408	Mindong
120.875	26.165	0.15	1.062	249.57	0.026314401	Mindong
120.875	26.445	0.2	0.936	189.072	0.021836833	Mindong
120.875	26.455	0.25	1.134	229.068	0.026456163	Mindong
120.875	26.465	0.05	0.234	47.268	0.005459208	Mindong
120.875	26.475	0.05	0.18	24.48	0.003587608	Mindong
120.875	26.495	0.1	0.504	101.808	0.011758295	Mindong
120.875	26.505	0.6	2.826	577.6884014	0.066045973	Mindong
120.875	26.515	1.1	5.526	1324.562407	0.136666946	Mindong
120.875	26.525	1.25	6.21	1548.819	0.156069269	Mindong
120.875	26.535	0.65	3.114	654.111	0.073704521	Mindong
120.875	26.545	0.2	1.026	203.661	0.023770593	Mindong
120.875	26.555	0.3	1.638	325.143	0.037949543	Mindong
120.875	26.565	0.25	1.458	289.413	0.033779263	Mindong
120.875	26.575	0.2	1.17	232.245	0.027106816	Mindong
120.875	26.585	0.05	0.234	47.268	0.005459208	Mindong
120.875	26.595	0.3	1.332	269.064	0.031075494	Mindong
120.875	26.885	0.05	0.216	29.376	0.004305129	Mindong
120.875	26.895	0.05	0.252	75.6	0.006881431	Mindong
120.875	27.175	0.3	2.034	450.792	0.048373399	Wentai
120.875	27.185	0.1	0.882	264.6	0.024085009	Wentai
120.875	27.195	0.15	1.17	286.056	0.029028561	Wentai
120.875	27.205	0.3	2.214	501.84	0.053155937	Wentai
120.875	27.215	0.15	0.63	85.68	0.012556627	Wentai
120.875	27.225	0.2	1.494	333.072	0.035619025	Wentai
120.875	27.245	0.15	1.062	144.432	0.021166886	Wentai
120.885	25.975	0.05	0.432	101.52	0.010704163	Minzhong
120.885	25.985	0.15	1.17	274.95	0.028990442	Minzhong
120.885	25.995	0.15	1.17	274.95	0.028990442	Minzhong
120.885	26.005	0.4	3.006	706.41	0.074483135	Mindong
120.885	26.015	0.3	2.268	532.98	0.056196857	Mindong
120.885	26.025	0.35	2.574	604.89	0.063778972	Mindong
120.885	26.035	0.25	1.944	456.84	0.048168734	Mindong
120.885	26.045	0.25	1.908	448.38	0.047276721	Mindong
120.885	26.055	0.35	2.862	672.57	0.070915081	Mindong
120.885	26.065	0.1	0.846	198.81	0.02096232	Mindong
120.885	26.115	0.15	1.242	291.87	0.030774469	Mindong
120.885	26.125	0.05	0.342	80.37	0.008474129	Mindong
120.885	26.465	0.2	0.864	174.528	0.020157077	Mindong
120.885	26.475	0.25	1.206	243.612	0.02813592	Mindong
120.885	26.485	0.2	0.918	185.436	0.021416894	Mindong
120.885	26.495	0.1	0.414	83.628	0.009658599	Mindong
120.885	26.505	0.3	1.566	316.332	0.036534702	Mindong
120.885	26.515	0.5	2.628	531.3096013	0.061146233	Mindong
120.885	26.525	1.2	6.246	1429.426808	0.15158179	Mindong
120.885	26.535	1.1	5.616	1243.944	0.134043565	Mindong
120.885	26.545	0.65	3.33	636.084	0.075447939	Mindong
120.885	26.555	0.5	2.556	507.366	0.059217968	Mindong
120.885	26.565	0.45	2.214	439.479	0.051294437	Mindong
120.885	26.575	0.85	4.482	889.677	0.103839957	Mindong
120.885	26.585	0.9	4.896	971.856	0.1134316	Mindong
120.885	26.595	0.25	1.422	282.267	0.032945207	Mindong
120.885	26.605	0.3	1.494	300.78	0.034808367	Mindong
120.885	26.875	0.05	0.306	91.8	0.008356023	Mindong
120.885	27.065	0.05	0.45	135	0.01228827	Wentai
120.885	27.125	0.05	0.342	46.512	0.006816455	Wentai
120.885	27.165	0.25	1.566	336.96	0.036788528	Wentai
120.885	27.175	0.15	1.224	240.264	0.027714983	Wentai
120.885	27.185	0.35	2.52	646.776	0.06390182	Wentai
120.885	27.195	0.2	1.62	421.056	0.041316831	Wentai
120.885	27.215	0.05	0.216	64.8	0.005898369	Wentai
120.885	27.225	0.25	2.178	653.4	0.059475226	Wentai
120.885	27.255	0.15	1.062	144.432	0.021166886	Wentai
120.885	27.265	0.05	0.36	48.96	0.007175216	Wentai
120.885	27.435	0.05	0.36	66.24	0.008092523	Wentai
120.895	26.015	0.1	0.72	169.2	0.017840272	Mindong
120.895	26.025	0.05	0.36	84.6	0.008920136	Mindong
120.895	26.035	0.25	1.908	448.38	0.047276721	Mindong
120.895	26.055	0.05	0.486	114.21	0.012042184	Mindong
120.895	26.065	0.2	1.584	372.24	0.039248598	Mindong
120.895	26.075	0.15	1.224	287.64	0.030328462	Mindong
120.895	26.085	0.05	0.36	84.6	0.008920136	Mindong
120.895	26.125	0.1	0.684	160.74	0.016948258	Mindong
120.895	26.135	0.1	0.864	203.04	0.021408326	Mindong
120.895	26.515	0.15	0.738	149.076	0.017217503	Mindong
120.895	26.525	0.35	1.692	341.784	0.039474276	Mindong
120.895	26.535	0.9	4.824	1276.22161	0.124347722	Mindong
120.895	26.545	0.75	4.212	818.964	0.096172151	Mindong
120.895	26.555	0.65	3.888	612.036	0.081568506	Mindong
120.895	26.565	0.3	1.8	244.8	0.035876078	Mindong
120.895	26.575	0.2	1.224	166.464	0.024395733	Mindong
120.895	26.585	0.3	1.692	279.612	0.036287268	Mindong
120.895	26.595	0.6	3.6	657.225	0.080433963	Mindong
120.895	26.605	0.3	1.728	343.008	0.040034682	Mindong
120.895	26.615	0.4	2.088	419.823	0.04862269	Mindong
120.895	26.625	0.65	3.888	581.04	0.080184174	Mindong
120.895	26.635	0.25	1.566	212.976	0.031212188	Mindong
120.895	27.025	0.3	1.926	421.344	0.045556984	Wentai
120.895	27.035	0.3	1.908	418.896	0.045198223	Wentai
120.895	27.045	0.25	1.962	461.664	0.047867746	Wentai
120.895	27.055	0.2	1.584	351.216	0.037678369	Wentai
120.895	27.065	0.1	0.738	100.368	0.014709192	Wentai
120.895	27.075	0.1	0.792	178.56	0.018971955	Wentai
120.895	27.085	0.1	0.72	162.864	0.017271371	Wentai
120.895	27.185	0.35	2.502	520.344	0.057966719	Wentai
120.895	27.195	0.35	2.61	659.016	0.065695624	Wentai
120.895	27.205	0.15	1.242	242.712	0.028073744	Wentai
120.895	27.235	0.1	0.882	264.6	0.024085009	Wentai
120.895	27.265	0.15	0.972	132.192	0.019373082	Wentai
120.895	27.275	0.05	0.342	46.512	0.006816455	Wentai
120.905	26.035	0.05	0.36	84.6	0.008920136	Mindong
120.905	26.065	0.15	1.224	287.64	0.030328462	Mindong
120.905	26.145	0.15	1.296	304.56	0.032112489	Mindong
120.905	26.155	0.1	0.846	198.81	0.02096232	Mindong
120.905	26.165	0.1	0.756	177.66	0.018732286	Mindong
120.905	26.175	0.1	0.81	190.35	0.020070306	Mindong
120.905	26.325	0.15	1.386	275.2596085	0.032117589	Mindong
120.905	26.335	0.05	0.432	85.79520264	0.010010677	Mindong
120.905	26.535	0.2	1.008	203.616	0.02351659	Mindong
120.905	26.545	1	5.256	1333.548007	0.133014576	Mindong
120.905	26.555	0.85	5.274	934.56	0.11611703	Mindong
120.905	26.565	0.45	2.7	420.66	0.056567141	Mindong
120.905	26.575	0.05	0.342	46.512	0.006816455	Mindong
120.905	26.595	0.05	0.306	41.616	0.006098933	Mindong
120.905	26.605	0.6	3.546	624.96	0.078055337	Mindong
120.905	26.615	0.4	2.322	466.713	0.054064431	Mindong
120.905	26.625	1.05	5.85	935.784	0.123816295	Mindong
120.905	26.635	0.3	1.728	235.008	0.034441035	Mindong
120.905	26.985	0.05	0.378	83.16	0.009123469	Mindong
120.905	27.085	0.2	1.53	394.056	0.038859177	Wentai
120.905	27.195	0.3	2.178	488.088	0.052040105	Wentai
120.905	27.205	0.2	1.584	351.216	0.037678369	Wentai
120.905	27.215	0.35	2.844	791.208	0.074873695	Wentai
120.905	27.225	0.25	2.088	490.608	0.050910151	Wentai
120.905	27.235	0.15	1.26	378	0.034407155	Wentai
120.905	27.275	0.15	0.936	127.296	0.01865556	Wentai
120.905	27.455	0.15	1.026	188.784	0.023063691	Wentai
120.915	25.995	0.2	1.602	376.47	0.039694605	Minzhong
120.915	26.005	0.2	1.638	384.93	0.040586619	Mindong
120.915	26.055	0.15	1.224	287.64	0.030328462	Mindong
120.915	26.065	0.05	0.45	105.75	0.01115017	Mindong
120.915	26.165	0.05	0.54	178.2	0.015316032	Mindong
120.915	26.195	0.15	1.188	279.18	0.029436449	Mindong
120.915	26.205	0.15	1.188	279.18	0.029436449	Mindong
120.915	26.215	0.15	1.242	291.87	0.030774469	Mindong
120.915	26.225	0.05	0.45	105.75	0.01115017	Mindong
120.915	26.315	0.15	1.35	268.1100082	0.031283366	Mindong
120.915	26.545	0.1	0.504	144.4464031	0.013514825	Mindong
120.915	26.555	0.45	2.214	514.2312048	0.054412771	Mindong
120.915	26.565	0.55	3.492	632.916	0.077736308	Mindong
120.915	26.575	0.2	1.224	223.488	0.027332292	Mindong
120.915	26.605	0.2	1.242	206.928	0.0267122	Mindong
120.915	26.615	0.65	3.924	766.548	0.090221311	Mindong
120.915	26.625	0.95	5.13	816.534	0.108373431	Mindong
120.915	26.635	0.6	3.276	513.252	0.068781626	Mindong
120.915	26.995	0.15	0.72	158.4	0.017378036	Mindong
120.915	27.095	0.15	1.206	305.712	0.030409933	Wentai
120.915	27.195	0.25	1.854	379.08	0.042661471	Wentai
120.915	27.205	0.05	0.36	108	0.009830616	Wentai
120.915	27.225	0.15	1.17	351	0.031949501	Wentai
120.915	27.235	0.05	0.414	56.304	0.008251498	Wentai
120.915	27.275	0.1	0.594	80.784	0.011839106	Wentai
120.915	27.285	0.05	0.306	41.616	0.006098933	Wentai
120.925	26.005	0.05	0.378	88.83	0.009366143	Mindong
120.925	26.015	0.2	1.584	372.24	0.039248598	Mindong
120.925	26.025	0.25	1.854	435.69	0.0459387	Mindong
120.925	26.035	0.25	1.944	456.84	0.048168734	Mindong
120.925	26.045	0.25	1.944	456.84	0.048168734	Mindong
120.925	26.055	0.1	0.72	169.2	0.017840272	Mindong
120.925	26.225	0.05	0.486	114.21	0.012042184	Mindong
120.925	26.235	0.1	0.792	186.12	0.019624299	Mindong
120.925	26.295	0.1	0.702	180.6947957	0.018036126	Mindong
120.925	26.315	0.15	1.476	293.133609	0.034203147	Mindong
120.925	26.555	0.1	0.594	170.2404036	0.015928187	Mindong
120.925	26.565	0.2	1.098	221.796	0.025616285	Mindong
120.925	26.575	0.45	2.808	519.696	0.063063367	Mindong
120.925	26.585	0.2	1.152	232.704	0.026876102	Mindong
120.925	26.595	0.1	0.576	116.352	0.013438051	Mindong
120.925	26.615	0.65	3.978	681.192	0.086505174	Mindong
120.925	26.625	1.15	6.408	1070.037	0.137967815	Mindong
120.925	26.635	0.55	3.06	452.988	0.06288586	Mindong
120.925	26.645	0.05	0.216	43.632	0.005039269	Mindong
120.925	27.005	0.15	0.828	182.16	0.019984741	Wentai
120.925	27.085	0.1	0.882	264.6	0.024085009	Wentai
120.925	27.095	0.05	0.414	56.304	0.008251498	Wentai
120.925	27.175	0.1	0.63	156.528	0.015743108	Wentai
120.925	27.185	0.25	1.386	315.432	0.03333369	Wentai
120.925	27.205	0.15	1.224	299.304	0.030370383	Wentai
120.925	27.215	0.3	2.502	546.912	0.059161649	Wentai
120.925	27.225	0.35	2.79	586.08	0.064901821	Wentai
120.925	27.235	0.2	1.728	518.4	0.047186956	Wentai
120.925	27.245	0.1	0.846	253.8	0.023101947	Wentai
120.925	27.285	0.15	1.044	141.984	0.020808125	Wentai
120.925	27.475	0.1	0.648	119.232	0.014566542	Wentai
120.935	26.035	0.1	0.81	190.35	0.020070306	Mindong
120.935	26.045	0.35	2.592	609.12	0.064224979	Mindong
120.935	26.055	0.2	1.62	380.7	0.040140612	Mindong
120.935	26.065	0.25	1.89	444.15	0.046830714	Mindong
120.935	26.075	0.15	1.098	258.03	0.027206415	Mindong
120.935	26.085	0.15	1.224	287.64	0.030328462	Mindong
120.935	26.095	0.15	1.08	253.8	0.026760408	Mindong
120.935	26.165	0.05	0.522	172.26	0.014805498	Mindong
120.935	26.175	0.05	0.54	178.2	0.015316032	Mindong
120.935	26.235	0.05	0.396	93.06	0.00981215	Mindong
120.935	26.245	0.15	1.188	279.18	0.029436449	Mindong
120.935	26.255	0.05	0.396	93.06	0.00981215	Mindong
120.935	26.325	0.1	1.008	200.1888062	0.023358247	Mindong
120.935	26.575	0.35	1.764	356.328	0.041154032	Mindong
120.935	26.585	0.35	2.43	395.82	0.051797513	Mindong
120.935	26.595	0.25	1.494	301.788	0.034854945	Mindong
120.935	26.605	0.1	0.594	119.988	0.01385799	Mindong
120.935	26.615	0.75	4.644	738.504	0.09806633	Mindong
120.935	26.625	0.6	3.276	604.845	0.073504045	Mindong
120.935	26.635	1.15	6.534	948.249	0.133318321	Mindong
120.935	26.645	0.2	0.936	189.072	0.021836833	Mindong
120.935	27.015	0.05	0.378	83.16	0.009123469	Wentai
120.935	27.065	0.05	0.45	135	0.01228827	Wentai
120.935	27.195	0.05	0.45	135	0.01228827	Wentai
120.935	27.205	0.05	0.432	129.6	0.011796739	Wentai
120.935	27.215	0.1	0.882	264.6	0.024085009	Wentai
120.935	27.225	0.05	0.432	129.6	0.011796739	Wentai
120.935	27.235	0.3	1.89	407.592	0.044441152	Wentai
120.935	27.245	0.35	2.844	649.512	0.068500734	Wentai
120.935	27.255	0.5	4.032	946.872	0.098286366	Wentai
120.935	27.265	0.35	2.718	496.584	0.059881988	Wentai
120.935	27.285	0.2	1.476	200.736	0.029418384	Wentai
120.935	27.295	0.05	0.324	44.064	0.006457694	Wentai
120.945	26.045	0.45	3.492	820.62	0.086525319	Mindong
120.945	26.055	0.3	2.322	545.67	0.057534877	Mindong
120.945	26.065	0.05	0.414	97.29	0.010258156	Mindong
120.945	26.075	0.2	1.602	376.47	0.039694605	Mindong
120.945	26.085	0.25	1.854	435.69	0.0459387	Mindong
120.945	26.095	0.15	1.17	274.95	0.028990442	Mindong
120.945	26.105	0.3	2.304	541.44	0.05708887	Mindong
120.945	26.115	0.3	2.43	571.05	0.060210918	Mindong
120.945	26.125	0.3	2.34	549.9	0.057980884	Mindong
120.945	26.135	0.15	1.206	283.41	0.029882456	Mindong
120.945	26.145	0.1	0.756	177.66	0.018732286	Mindong
120.945	26.175	0.05	0.522	172.26	0.014805498	Mindong
120.945	26.205	0.15	1.224	287.64	0.030328462	Mindong
120.945	26.255	0.1	0.774	181.89	0.019178292	Mindong
120.945	26.265	0.1	0.684	160.74	0.016948258	Mindong
120.945	26.275	0.15	1.17	274.95	0.028990442	Mindong
120.945	26.285	0.15	1.134	266.49	0.028098428	Mindong
120.945	26.295	0.15	1.26	296.1	0.031220476	Mindong
120.945	26.325	0.1	0.918	182.3148056	0.021272689	Mindong
120.945	26.575	0.05	0.216	43.632	0.005039269	Mindong
120.945	26.585	0.3	1.692	318.024	0.038250709	Mindong
120.945	26.595	0.3	2.016	338.328	0.043484837	Mindong
120.945	26.605	0.2	1.242	227.124	0.027752231	Mindong
120.945	26.615	1	5.526	984.384	0.12213051	Mindong
120.945	26.625	0.9	5.04	755.532	0.104062539	Mindong
120.945	26.635	0.7	4.05	591.3	0.082818793	Mindong
120.945	26.645	0.35	1.908	317.871	0.041046846	Mindong
120.945	26.655	0.1	0.522	105.444	0.012178234	Mindong
120.945	26.995	0.1	0.486	106.92	0.011730174	Mindong
120.945	27.025	0.15	1.098	241.56	0.026501505	Wentai
120.945	27.065	0.45	2.646	501.552	0.059110795	Wentai
120.945	27.075	0.15	1.116	213.768	0.025031338	Wentai
120.945	27.085	0.15	1.17	294.912	0.029426871	Wentai
120.945	27.235	0.15	1.044	251.208	0.025720616	Wentai
120.945	27.245	0.2	1.296	291.384	0.031008806	Wentai
120.945	27.255	0.05	0.36	108	0.009830616	Wentai
120.945	27.265	0.2	1.584	413.208	0.040466539	Wentai
120.945	27.275	0.3	2.466	609.912	0.061497838	Wentai
120.945	27.285	0.3	2.088	348.912	0.04453719	Wentai
120.945	27.295	0.3	2.124	288.864	0.042333772	Wentai
120.945	27.505	0.05	0.324	59.616	0.007283271	Wentai
120.955	26.045	0.2	1.692	397.62	0.041924639	Mindong
120.955	26.065	0.15	1.152	270.72	0.028544435	Mindong
120.955	26.075	0.15	1.116	262.26	0.027652422	Mindong
120.955	26.085	0.05	0.414	97.29	0.010258156	Mindong
120.955	26.095	0.1	0.828	194.58	0.020516313	Mindong
120.955	26.105	0.1	0.792	186.12	0.019624299	Mindong
120.955	26.115	0.15	1.188	279.18	0.029436449	Mindong
120.955	26.125	0.15	1.08	253.8	0.026760408	Mindong
120.955	26.135	0.2	1.53	359.55	0.037910578	Mindong
120.955	26.145	0.2	1.458	342.63	0.036126551	Mindong
120.955	26.155	0.55	4.104	964.44	0.10168955	Mindong
120.955	26.165	0.6	4.824	1133.64	0.119529822	Mindong
120.955	26.175	0.5	3.942	926.37	0.097675489	Mindong
120.955	26.185	0.4	3.276	769.86	0.081173237	Mindong
120.955	26.195	0.25	1.98	465.3	0.049060748	Mindong
120.955	26.205	0.15	1.224	287.64	0.030328462	Mindong
120.955	26.215	0.1	0.846	198.81	0.02096232	Mindong
120.955	26.305	0.1	0.738	173.43	0.018286279	Mindong
120.955	26.335	0.05	0.468	92.94480286	0.0108449	Mindong
120.955	26.595	0.25	1.674	315.576	0.037891948	Mindong
120.955	26.605	0.45	3.024	520.56	0.065900216	Mindong
120.955	26.615	0.65	4.068	707.688	0.089033118	Mindong
120.955	26.625	1.3	7.506	1159.812	0.156761108	Mindong
120.955	26.635	0.9	5.22	709.92	0.104040625	Mindong
120.955	26.645	0.5	2.646	466.47	0.058123369	Mindong
120.955	26.655	0.25	1.494	313.785	0.035378945	Mindong
120.955	26.665	0.15	1.116	262.26	0.027652422	Mindong
120.955	26.675	0.15	1.098	258.03	0.027206415	Mindong
120.955	26.685	0.15	1.152	270.72	0.028544435	Mindong
120.955	26.695	0.15	1.17	274.95	0.028990442	Mindong
120.955	26.835	0.05	0.378	113.4	0.010322147	Mindong
120.955	26.995	0.2	0.972	213.84	0.023460348	Mindong
120.955	27.005	0.05	0.378	83.16	0.009123469	Wentai
120.955	27.035	0.15	1.116	245.52	0.026935956	Wentai
120.955	27.065	0.05	0.216	29.376	0.004305129	Wentai
120.955	27.075	0.15	0.828	207.072	0.020751636	Wentai
120.955	27.085	0.05	0.36	48.96	0.007175216	Wentai
120.955	27.245	0.35	2.412	493.344	0.055509065	Wentai
120.955	27.275	0.1	0.738	156.456	0.017231822	Wentai
120.955	27.285	0.15	1.134	216.216	0.025390099	Wentai
120.955	27.295	0.2	1.512	391.608	0.038500416	Wentai
120.955	27.305	0.2	1.584	410.256	0.040333769	Wentai
120.955	27.315	0.2	1.602	350.712	0.03790436	Wentai
120.955	27.365	0.15	1.134	272.304	0.02791273	Wentai
120.955	27.375	0.1	0.846	253.8	0.023101947	Wentai
120.955	27.405	0.05	0.432	101.52	0.010704163	Wentai
120.965	25.865	0.05	0.45	105.75	0.01115017	Minzhong
120.965	25.875	0.15	1.188	279.18	0.029436449	Minzhong
120.965	25.885	0.15	1.134	266.49	0.028098428	Minzhong
120.965	25.895	0.15	1.17	274.95	0.028990442	Minzhong
120.965	25.905	0.1	0.738	173.43	0.018286279	Minzhong
120.965	25.915	0.05	0.378	88.83	0.009366143	Minzhong
120.965	26.045	0.25	2.106	494.91	0.052182795	Mindong
120.965	26.085	0.1	0.792	186.12	0.019624299	Mindong
120.965	26.095	0.1	0.864	203.04	0.021408326	Mindong
120.965	26.105	0.15	1.242	291.87	0.030774469	Mindong
120.965	26.155	0.15	1.242	291.87	0.030774469	Mindong
120.965	26.165	0.05	0.414	97.29	0.010258156	Mindong
120.965	26.185	0.1	0.702	164.97	0.017394265	Mindong
120.965	26.335	0.1	0.936	185.8896057	0.021689801	Mindong
120.965	26.595	0.1	0.792	186.12	0.019624299	Mindong
120.965	26.605	0.4	2.718	584.676	0.064974866	Mindong
120.965	26.615	0.65	4.644	902.448	0.106228608	Mindong
120.965	26.625	1.55	8.352	1448.316	0.182283612	Mindong
120.965	26.635	2	12.06	1968.048	0.256947478	Mindong
120.965	26.645	0.7	3.726	665.334	0.082218278	Mindong
120.965	26.655	0.45	2.61	522.81	0.060687388	Mindong
120.965	26.705	0.1	0.738	173.43	0.018286279	Mindong
120.965	26.715	0.15	1.116	262.26	0.027652422	Mindong
120.965	26.725	0.15	1.116	262.26	0.027652422	Mindong
120.965	26.735	0.15	1.206	283.41	0.029882456	Mindong
120.965	26.745	0.15	1.08	253.8	0.026760408	Mindong
120.965	26.755	0.05	0.396	93.06	0.00981215	Mindong
120.965	26.835	0.05	0.378	51.408	0.007533976	Mindong
120.965	26.995	0.05	0.288	63.36	0.006951214	Mindong
120.965	27.005	0.15	0.756	166.32	0.018246938	Wentai
120.965	27.045	0.15	1.008	221.76	0.02432925	Wentai
120.965	27.255	0.5	3.348	777.096	0.081201436	Wentai
120.965	27.265	0.15	0.936	280.8	0.025559601	Wentai
120.965	27.275	0.3	2.034	436.032	0.047709549	Wentai
120.965	27.285	0.05	0.396	118.8	0.010813677	Wentai
120.965	27.295	0.2	1.458	319.32	0.034503194	Wentai
120.965	27.305	0.25	1.908	395.28	0.044136063	Wentai
120.965	27.315	0.05	0.414	124.2	0.011305208	Wentai
120.965	27.325	0.2	1.62	288.216	0.03534218	Wentai
120.965	27.335	0.2	1.638	222.768	0.032647231	Wentai
120.965	27.345	0.1	0.81	110.16	0.016144235	Wentai
120.965	27.355	0.05	0.36	108	0.009830616	Wentai
120.965	27.365	0.35	2.304	443.232	0.05176326	Wentai
120.965	27.375	0.1	0.756	102.816	0.015067953	Wentai
120.965	27.385	0.05	0.378	51.408	0.007533976	Wentai
120.965	27.515	0.05	0.288	52.992	0.006474019	Wentai
120.975	25.865	0.15	1.314	308.79	0.032558496	Minzhong
120.975	25.915	0.1	0.72	169.2	0.017840272	Minzhong
120.975	25.925	0.05	0.342	80.37	0.008474129	Minzhong
120.975	26.035	0.1	0.846	198.81	0.02096232	Mindong
120.975	26.045	0.05	0.414	97.29	0.010258156	Mindong
120.975	26.055	0.05	0.396	93.06	0.00981215	Mindong
120.975	26.115	0.2	1.53	359.55	0.037910578	Mindong
120.975	26.125	0.05	0.396	93.06	0.00981215	Mindong
120.975	26.155	0.1	0.774	181.89	0.019178292	Mindong
120.975	26.165	0.05	0.432	101.52	0.010704163	Mindong
120.975	26.345	0.1	0.864	171.5904053	0.020021354	Mindong
120.975	26.595	0.15	1.08	253.8	0.026760408	Mindong
120.975	26.605	0.1	0.666	134.532	0.015537747	Mindong
120.975	26.615	0.25	1.62	327.24	0.037794519	Mindong
120.975	26.625	1.05	6.372	1005.588	0.134159179	Mindong
120.975	26.635	2.35	12.6	2043.864	0.268140118	Mindong
120.975	26.645	1	5.652	959.94	0.122500594	Mindong
120.975	26.655	0.7	3.672	694.224	0.083220444	Mindong
120.975	26.665	0.4	2.7	451.575	0.058184154	Mindong
120.975	26.755	0.1	0.792	186.12	0.019624299	Mindong
120.975	26.765	0.1	0.702	164.97	0.017394265	Mindong
120.975	26.775	0.15	1.134	266.49	0.028098428	Mindong
120.975	26.825	0.15	0.828	150.984	0.018229006	Mindong
120.975	26.835	0.3	1.98	546.768	0.051944067	Mindong
120.975	26.845	0.05	0.432	129.6	0.011796739	Mindong
120.975	27.005	0.2	1.116	245.52	0.026935956	Wentai
120.975	27.045	0.05	0.36	79.2	0.008689018	Wentai
120.975	27.055	0.1	0.612	134.64	0.01477133	Wentai
120.975	27.255	0.15	1.026	198.576	0.023104765	Wentai
120.975	27.265	0.25	1.764	417.024	0.043124757	Wentai
120.975	27.285	0.2	1.602	353.664	0.03803713	Wentai
120.975	27.295	0.2	1.656	431.856	0.042299892	Wentai
120.975	27.305	0.15	1.242	307.656	0.030994684	Wentai
120.975	27.315	0.2	1.674	437.256	0.042791423	Wentai
120.975	27.325	0.1	0.81	178.056	0.019197945	Wentai
120.975	27.335	0.25	2.034	480.312	0.049701099	Wentai
120.975	27.345	0.35	2.79	772.056	0.073266332	Wentai
120.975	27.355	0.45	3.6	823.176	0.086755167	Wentai
120.975	27.365	0.45	3.492	870.48	0.087390773	Wentai
120.975	27.375	0.45	3.42	783.936	0.082503709	Wentai
120.975	27.385	0.05	0.396	118.8	0.010813677	Wentai
120.985	25.865	0.1	0.882	207.27	0.021854333	Minzhong
120.985	25.935	0.1	0.738	173.43	0.018286279	Minzhong
120.985	26.025	0.1	0.81	190.35	0.020070306	Mindong
120.985	26.035	0.1	0.81	190.35	0.020070306	Mindong
120.985	26.055	0.15	1.188	279.18	0.029436449	Mindong
120.985	26.125	0.1	0.828	194.58	0.020516313	Mindong
120.985	26.135	0.15	1.08	253.8	0.026760408	Mindong
120.985	26.145	0.15	1.188	279.18	0.029436449	Mindong
120.985	26.155	0.05	0.414	97.29	0.010258156	Mindong
120.985	26.185	0.1	1.008	259.056	0.025882003	Mindong
120.985	26.255	0.05	0.27	77.49	0.007244105	Mindong
120.985	26.345	0.1	0.954	189.4644058	0.022106912	Mindong
120.985	26.595	0.05	0.36	84.6	0.008920136	Mindong
120.985	26.605	0.05	0.378	88.83	0.009366143	Mindong
120.985	26.615	0.1	0.684	138.168	0.015957686	Mindong
120.985	26.625	0.6	3.69	688.356	0.083150956	Mindong
120.985	26.635	2.45	14.166	2090.52	0.29078734	Mindong
120.985	26.645	2.1	12.006	1915.56	0.253853879	Mindong
120.985	26.655	0.85	4.932	959.436	0.113166786	Mindong
120.985	26.665	0.05	0.234	47.268	0.005459208	Mindong
120.985	26.675	0.4	2.646	441.981	0.056991337	Mindong
120.985	26.685	0.1	0.648	88.128	0.012915388	Mindong
120.985	26.705	0.15	0.684	138.168	0.015957686	Mindong
120.985	26.715	0.25	1.26	254.52	0.029395737	Mindong
120.985	26.785	0.05	0.342	80.37	0.008474129	Mindong
120.985	26.795	0.05	0.342	80.37	0.008474129	Mindong
120.985	26.825	0.05	0.414	124.2	0.011305208	Mindong
120.985	26.835	0.1	0.828	112.608	0.016502996	Mindong
120.985	27.005	0.05	0.306	67.32	0.007385665	Wentai
120.985	27.015	0.05	0.306	67.32	0.007385665	Wentai
120.985	27.055	0.15	1.026	225.72	0.024763701	Wentai
120.985	27.265	0.25	1.71	344.736	0.039127534	Wentai
120.985	27.275	0.1	0.63	135.864	0.014813717	Wentai
120.985	27.305	0.15	1.242	239.76	0.027940974	Wentai
120.985	27.315	0.2	1.692	442.656	0.043282954	Wentai
120.985	27.325	0.15	1.296	320.904	0.032336507	Wentai
120.985	27.365	0.15	1.206	299.808	0.030144393	Wentai
120.985	27.375	0.35	2.7	621.072	0.065232338	Wentai
120.985	27.385	0.55	4.122	855.792	0.095433219	Wentai
120.985	27.395	0.2	1.584	410.256	0.040333769	Wentai
120.995	25.855	0.05	0.432	101.52	0.010704163	Minzhong
120.995	25.935	0.05	0.36	84.6	0.008920136	Minzhong
120.995	25.945	0.1	0.702	164.97	0.017394265	Minzhong
120.995	25.955	0.05	0.36	84.6	0.008920136	Minzhong
120.995	26.015	0.05	0.396	93.06	0.00981215	Mindong
120.995	26.025	0.1	0.774	181.89	0.019178292	Mindong
120.995	26.055	0.15	1.206	283.41	0.029882456	Mindong
120.995	26.185	0.05	0.504	129.528	0.012941001	Mindong
120.995	26.195	0.15	1.494	383.958	0.038360826	Mindong
120.995	26.245	0.1	0.666	191.142	0.017868792	Mindong
120.995	26.255	0.05	0.198	56.826	0.005312344	Mindong
120.995	26.305	0.05	0.306	87.822	0.008209985	Mindong
120.995	26.355	0.1	1.026	203.7636063	0.023775358	Mindong
120.995	26.565	0.05	0.342	80.37	0.008474129	Mindong
120.995	26.575	0.15	1.206	283.41	0.029882456	Mindong
120.995	26.585	0.05	0.378	88.83	0.009366143	Mindong
120.995	26.605	0.2	1.656	389.16	0.041032625	Mindong
120.995	26.615	0.15	0.936	189.072	0.021836833	Mindong
120.995	26.625	0.2	1.008	203.616	0.02351659	Mindong
120.995	26.635	1.2	7.2	1139.58	0.151763384	Mindong
120.995	26.645	2.2	12.672	1976.436	0.26559857	Mindong
120.995	26.655	2.25	11.97	2142.324	0.265066131	Mindong
120.995	26.665	0.75	4.248	833.148	0.097820883	Mindong
120.995	26.675	0.3	1.836	372.654	0.042911994	Mindong
120.995	26.685	0.45	2.628	490.707	0.059227254	Mindong
120.995	26.695	0.15	1.026	139.536	0.020449364	Mindong
120.995	26.725	0.3	1.44	290.88	0.033595128	Mindong
120.995	26.735	0.05	0.234	47.268	0.005459208	Mindong
120.995	26.825	0.05	0.414	124.2	0.011305208	Mindong
120.995	26.915	2	6.822	1500.84	0.164656889	Mindong
120.995	27.015	0.1	0.522	114.84	0.012599076	Wentai
120.995	27.025	0.05	0.27	59.4	0.006516763	Wentai
120.995	27.065	0.15	1.08	237.6	0.026067054	Wentai
120.995	27.075	0.2	1.278	281.16	0.030846014	Wentai
120.995	27.275	0.35	2.268	518.04	0.054630529	Wentai
120.995	27.315	0.2	1.08	247.248	0.026039827	Wentai
120.995	27.325	0.05	0.414	56.304	0.008251498	Wentai
120.995	27.335	0.2	1.71	445.104	0.043641715	Wentai
120.995	27.345	0.2	1.638	426.456	0.041808362	Wentai
120.995	27.355	0.25	2.034	409.464	0.046514618	Wentai
120.995	27.365	0.3	2.484	547.416	0.058935658	Wentai
120.995	27.375	0.2	1.638	423.504	0.041675592	Wentai
120.995	27.385	0.55	4.05	846	0.093998176	Wentai
120.995	27.395	0.2	1.584	410.256	0.040333769	Wentai
121.005	25.835	0.05	0.378	88.83	0.009366143	Minzhong
121.005	25.845	0.15	1.296	304.56	0.032112489	Minzhong
121.005	25.855	0.05	0.414	97.29	0.010258156	Minzhong
121.005	25.885	0.05	0.378	88.83	0.009366143	Minzhong
121.005	25.895	0.05	0.432	101.52	0.010704163	Minzhong
121.005	25.925	0.05	0.396	93.06	0.00981215	Minzhong
121.005	25.935	0.1	0.81	190.35	0.020070306	Minzhong
121.005	25.955	0.1	0.774	181.89	0.019178292	Minzhong
121.005	25.965	0.15	1.08	253.8	0.026760408	Minzhong
121.005	25.975	0.15	1.206	283.41	0.029882456	Minzhong
121.005	25.985	0.05	0.36	84.6	0.008920136	Minzhong
121.005	26.015	0.15	1.188	279.18	0.029436449	Mindong
121.005	26.065	0.1	0.81	190.35	0.020070306	Mindong
121.005	26.195	0.05	0.468	120.276	0.012016644	Mindong
121.005	26.205	0.1	0.972	249.804	0.024957646	Mindong
121.005	26.215	0.05	0.504	166.32	0.014294963	Mindong
121.005	26.275	0.05	0.324	92.988	0.008692926	Mindong
121.005	26.285	0.05	0.324	92.988	0.008692926	Mindong
121.005	26.295	0.05	0.324	92.988	0.008692926	Mindong
121.005	26.305	0.05	0.288	82.656	0.007727045	Mindong
121.005	26.365	0.05	0.522	103.6692032	0.012096235	Mindong
121.005	26.445	0.05	0.45	105.75	0.01115017	Mindong
121.005	26.545	0.05	0.36	84.6	0.008920136	Mindong
121.005	26.555	0.15	1.08	253.8	0.026760408	Mindong
121.005	26.565	0.1	0.702	164.97	0.017394265	Mindong
121.005	26.585	0.1	0.756	177.66	0.018732286	Mindong
121.005	26.595	0.1	0.756	177.66	0.018732286	Mindong
121.005	26.605	0.05	0.306	61.812	0.007138965	Mindong
121.005	26.615	0.1	0.648	130.896	0.015117808	Mindong
121.005	26.625	0.25	1.152	232.704	0.026876102	Mindong
121.005	26.635	0.45	2.7	387.396	0.054854148	Mindong
121.005	26.645	1.95	11.43	1875.24	0.244331241	Mindong
121.005	26.655	2.8	15.822	2732.724	0.345266923	Mindong
121.005	26.665	1.6	8.586	1650.024	0.19596729	Mindong
121.005	26.675	0.45	2.34	472.68	0.054592083	Mindong
121.005	26.685	0.15	1.008	203.616	0.02351659	Mindong
121.005	26.695	0.35	2.322	444.132	0.052907909	Mindong
121.005	26.705	0.2	1.332	181.152	0.026548297	Mindong
121.005	26.715	0.15	0.954	129.744	0.019014321	Mindong
121.005	26.735	0.45	2.646	551.772	0.062511587	Mindong
[truncated: 273,937 more rows]
